# Supplementary material for: Survival rate of dental implants installed by postgraduate students attending an implantology program in Brazil: A 52-month retrospective analysis
Source: Front Dent Med. 2023 Apr 18;4:1170253. doi: 10.3389/fdmed.2023.1170253 (PMC11797950; doi:10.3389/fdmed.2023.1170253)
Supplement: Supplementary file 1 [file Table1.xlsx]

## Sheet: Originais
	Idade	Sexo (Masculino=0, Feminino= 1)	Tempo de instalação do implante	Local da instalação do implante (Mandibula=0, Maxila=1)	Diabetes (Sim=0 Não=1)	Fumo (Sim=0 Não=1)	Tipo de provisionalização protética (PROV, DEF, IMED)	Tipo de sistema de implante utilizado (HI, HE, CN)	Uso contínuo de medicamentos (Sim=0 Não=1)	Realização de enxertia óssea prévia (Sim=0 Não=1)	perda de implante (Sim=0 Nao=1)	OBS
37691	45	1	1	0	1	1	IMED	HE	0	1	1
37691	45	1	1	0	1	1	IMED	HE	0	1	1
159035	41	1	1	0	1	1	DEF	HI	0	1	1
159035	41	1	1	1	1	1	DEF	HI	0	1	1
3241 (SO tem implante de 46 no prontuario)	62	1	12	0	1	1	PROV	CN	1	0	1
3241 ( Sem informacao)											1
41193	79	0	7	1	1	1	DEF	CN	0	0	1
41193	79	0	14	1	1	1	PROV	CN	0	0	0
41193	79	0	7	1	1	1	DEF	cN	0	0	1
62909	57	0	10	1	1	1	PROV	CN	0	1	1
30131	44	1	5	0	sem info	1	DEF	CN	1	1	1
163311	54	1	3	0	1	1	sem info	CN	1	1	1
163311	54	1	2	1	1	1	sem info	CN	1	1	1
113304	63	1	1	1	1	1	PROV	CN	0	1	1
113304	63	1	5	1	1	1	PROV	CN	0	0	1
167090 (sem info)											1
167090 (Sem info)											1
130059	66	0	8	1	1	1	PROV	CN	0	0	1
130059	66	0	10	0	1	1	PROV	CN	0	1	1
130059	66	0	10	0	1	1	PROV	CN	0	1	1
76014 ( 4 implantes - protocolo)	58	1	8	0	0	1	IMED	CN	0	1	1
33792	63	1	1	1	1	1	IMED	CN	1	0	1
149683	43	0	13	0	1	1	perdeu antes de fase protetico	CN	1	0	0
149683	43	0	12	1	1	1	DEF	CN	1	1	1
141853	60	1	18	0	sem info	sem info	DEF	CN	sem info	0	1
141877	23	1	2	1	1	1	sem info	CN	1	0	1
167743	47	0	2	1	1	1	DEF	CN	1	1	1
167743	47	0	2	1	1	1	DEF	CN	1	1	1
167743	47	0	2	1	1	1	DEF	CN	1	1	1
167743	47	0	2	0	1	1	DEF	CN	1	1	1
167743	47	0	2	0	1	1	DEF	CN	1	1	1
171614	69	0	1	0	1	1	PROV	CN	0	1	1
37929	77	1	5	1	0	1	PROV	CN	0	1	1
7152	56	1	10	1	1	1	DEF	HI	0	0	1
129795	40	0	19	1	sem info	1	DEF	CN	1	0	1
129795	40	0	12	1	sem info	1	DEF	CN	1	1	1
157952	49	1	2	0	1	1	DEF	HI	0	1	1
82966	50	1	7	1	1	1	PROV	CN	0	0	1
34304	46	0	17	1	1	1	DEF	CN	1	1	1
34304	46	0	17	1	1	1	DEF	CN	1	1	1
34304	46	0	23	1	1	1	DEF	CN	1	0	0
28696	67	1	10	1	1	1	PROV	CN	0	0	1
124779	55	1	14	1	1	1	DEF	HI	0	1	1
124779	55	1	14	1	1	1	DEF	HI	0	0	1
118729	55	1	6	0	1	1	sem info	CN	1	0	1
118729	55	1	6	0	1	1	sem info	CN	1	0	1
118729	55	1	6	0	1	1	sem info	CN	1	1	1
163221	45	1	5	1	1	1	IMED	HE	0	1	1
163221	45	1	5	1	1	1	IMED	HE	0	1	1
119740	42	1	22	1	1	1	IMED	HE	1	1	1
119740	42	1	22	1	1	1	IMED	HE	1	1	1
164544	51	0	2	0	1	1	sem info	CN	1	1	1
164544	51	0	2	1	1	1	sem info	CN	1	1	1
91337	66	1	1	0	1	0	PROV	CN	0	1	1
130382	52	1	22	0	1	1	IMED	HE	1	1	1
130382	52	1	22	0	1	1	IMED	HE	1	1	1
165794	43	1	1	1	1	0	sem info	CN	1	1	1
165794	43	1	1	1	1	0	sem info	CN	1	1	1
165794	43	1	1	0	1	0	sem info	CN	1	1	1
165794	43	1	1	0	1	0	sem info	CN	1	1	1
128038	61	1	4	1	1	1	PROV	CN	1	1	1
128038	61	1	3	1	1	1	PROV	CN	1	1	1
128038	61	1	3	1	1	1	PROV	CN	1	1	1
165455	43	1	10	1	1	1	PROV	CN	0	1	1
165455	43	1	10	0	1	1	PROV	CN	0	1	1
165455	43	1	10	0	1	1	PROV	CN	0	1	1
165455	43	1	10	1	1	1	PROV	CN	0	1	1
149168	52	1	4	1	1	1	IMED	HE	0	1	1
41391	58	1	5	sem info (so tem etiqueta, sem identificar o dente)	sem info	1	sem info	CN	0	1	1
41391	58	1	2	1	sem info	1	sem info	CN	0	1	1
41391	58	1	2	1	sem info	1	sem info	CN	0	1	1
156325	41	1	10	0	1	1	DEF	HI	0	1	1
127249	67	0	3	0	0	1	DEF	HI	0	1	1
127249	67	0	10	1	0	1	sem info	CN	0	1	1
127249	67	0	6	0	0	1	sem info	CN	0	1	1
151679	82	1	12	1	0	1	IMED	HE	0	1	1
159731	27	0	2	1	1	1	IMED	CN	1	1	1
138777	43	1	10	1	1	1	IMED	HE	1	0	1
138777	43	1	10	1	1	1	IMED	HE	1	0	1
138777	43	1	10	1	1	1	IMED	HE	1	0	1
138777	43	1	8	0	1	1	IMED	HE	1	1	1
158984	60	1	8	1	1	0	PROV	CN	1	0	1
158984	60	1	8	0	1	0	PROV	CN	1	0	1
158984	60	1	1	0	1	0	IMED	HE	1	1	1
156536	53	1	3	0	1	1	PROV	HI	0	0	1
156536 (N tem 701.120)											1
159191	51	0	8	1	1	1	PROV	CN	1	0	1
159338	61	1	1	1	1	1	sem info	CN	1	0	1
104821 ( So tem um- 08/05/19 - 701.120)	42	1	3	0	1	1	PROV	HI	1	0	1
104821 ( Nao tem)											1
115513	54	1	11	1	1	0	PROV	CN	0	0	1
96051	58	0	5	1	1	1	sem info	CN	0	0	1
96051	58	0	5	1	1	1	sem info	CN	0	0	1
96051	59	0	2	1	1	1	sem info	CN	0	1	1
129029	52	1	10	1	1	1	PROV	CN	1	0	1
33798	44	0	8	1	1	1	IMED	CN	1	0	1
179381	31	1	2	1	1	0	sem info	HI	1	1	1
179163	36	1	4	0	1	1	sem info	CN	0	1	1
138829	45	0	5	0	1	1	PROV	CN	0	1	1
138829	45	0	20	1	1	1	IMED	CN	0	1	1
138829	45	0	20	1	1	1	IMED	CN	0	1	1
179426	40	0	14	1	1	0	PROV	CN	1	1	1
179426	40	0	14	0	1	0	PROV	CN	1	1	1
68946	66	0	15	1	sem info	1	DEF	CN	0	0	1
15979	59	1	13	0	1	1	DEF	CN	0	1	1
54236	45	1	9	0	1	1	nao terminou	HI	1	1	1
55509	57		12	0	1	1		CN	0	1	1
96607 (So tem informaoes de protese)
52460	58	0	7	0	1	1	DEF	CN	1	1	1
52460	58	0	7	0	1	1	DEF	CN	1	1	1
152945	66	0	9	0	1	1	DEF	CN	0	1	1
83743	69	0	1	1	1	1	DEF	CN	0	1	1
1956	67										1
1956	65	0	8	0	0	1	PROV	CN	0	1	1
1956	66										1
1956	66										1
1956	66										1
49936	39	1	9	1	1	1	DEF	CN	1	1	1
49936	39	1	9	0	1	1	DEF	CN	1	1	1
114188	43	1	7	1	1	1	PROV	CN	0	1	1
98643	56	1	2	1	1	0	IMED	HE	1	1	1
98643	56	1	2	1	1	0	IMED	HE	1	1	1
44206	54	1	19	1	1	1	DEF	CN	0	0	1
155635	38	0	11	1	1	1	PROV	HI	1	1	1
32165	54	1	1	1	1	1	IMED	CN	0	1	1
32165	54	1	1	1	1	1	IMED	CN	0	1	1
157839	45	1	15	1	1	0	PROV	CN	1	1	1
157839	45
80256	65	1	4	1	0	1	IMED	HE	0	0	1
127907	55	0	4	1	1	1	DEF	CN	1	1	1
163207	67	0	4	0	1	1	IMED	CN	1	1	1
163207	67	0	4	0	1	1	IMED	CN	1	1	1
113552	54	0	8	0	1	1	DEF	HI	0	1	1
138160	37	1	4	0	1	1	DEF	CN	1	1	1
138160	37	1	4	1	1	1	DEF	HI	1	1	1
172272	30	1	2	1	1	0	PROV	CN	1	1	1
172272	30	1	4	0	1	0	PROV	CN	1	1	1
172272	30	1	4	0	1	0	PROV	CN	1	1	1
172272	30	1	7	1	1	0	PROV	CN	1	1	1
172272	30	1	2	1	1	0	PROV	CN	1	1	1
61208	51	1	2	0	1	1	PROV	CN	0	1	1
61208	51	1	5	0	1	1	IMED	CN	0	0	1
21028	49	0	1	1	0	0	PROV	CN	0	0	1
21028	49	0	36	1	0	0	PROV	CN	0	1	1
45552	63	1	15	1	1	1	IMED	CN	1	1	1
45552	62	1	12	0	1	1	IMED	HE	1	0	1
71417	57	1	6	1	1	1	IMED	CN	0	1	1
71417	57	1	2	0	1	1	IMED	CN	0	1	1
71417	57	1	6	1	1	1	PROV	CN	0	0	1
171549	67	1	2	0	0	1	sem info	CN	0	1	1
93229	56	0	10	0	1	1	DEF	CN	0	0	1
152404	56	1	1	0	1	1	IMED	CN	1	0	1
152404	56	1	1	0	1	1	IMED	CN	1	1	1
152404	56	1	1	0	1	1	IMED	CN	1	1	1
148860	44	1	3	1	1	1	PROV	CN	1	0	1
148860	44	1	3	0	1	1	PROV	CN	1	1	0
148860	44	1	2	1	1	1	sem info	CN	1	0	1
148860											1
61006	73	1	8	1	0	1	PROV	CN	0	1	1
94875	55	0	8	0	1	1	IMED	CN	1	1	1
94875	55	0	1	1	1	1	IMED	CN	1	1	1
141513	55	0								1		*fez orcamento mas n fez tratamento
54595	75	1	3	0	1	1	IMED	CN	0	1	1
54595	75	1	3	0	1	1	IMED	CN	0	1	1
141918	40	0	1	1	1	1	IMED	CN	1	0	1
141918	40	0	4	0	1	1	IMED	CN	1	1	1
138784	49	1	8	0	1	1	DEF	HI	0	0	1
138784	49	1	4	0	1	1	DEF	HI	0	0	1
154144	60	0	9	1	1	1	DEF	HI	1	1	1
154144	60	0	8	0	1	1	DEF	CN	1	1	1
23482	66	1	12	1	1	1	sem info	CN	1	0	1
78622	52	1	24	1	0	1	IMED	CN	0	1	1
78622	52	1	24	1	0	1	IMED	CN	0	1	1
99688	54	1	13	0	1	1	DEF	CN	0	1	1
27369	53	0	6	0	1	1	IMED	HE	1	1	1
27369	53	0	6	0	1	1	IMED	HE	1	1	1
27369	52	0	4	1	1	1	PROV	CN	1	1	1
167588	60	0	14	0	1	1	IMED	HE	0	1	1
137753	57	1	11	1	1	1	DEF	CN	0	0	1
137753	57	1	17	0	1	1	IMED	HE	0	1	1
171551	36	1	12	0	1	1	PROV	CN	1	0	1
142596	46	1	14	1	1	1	PROV	CN	1	0	1
32826	58	0	20	1	1	1	IMED	HE	0	0	1
136492	67	1	22	1	1	1	PROV	CN	0	0	1
158634	38	1	28	0	1	1	DEF	HI	1	1	1
46855	20	1	15	1	1	1	PROV	CN	0	1	1
139084	52	1	5	1	1	1	DEF	CN	0	0	1
139084	52	1	9	1	1	1	DEF	CN	0	1	1
159931	72	0	5	1	0	1	DEF	CN	0	0	1
141548	46	1			1	1			0	0	1	* Nao terminou tratamento, so fez cirurgia com enxerto ate agr)
63980	69	1	5	1	1	1	DEF	CN	0	0	1
63980	69	1			1	1			0	1	1	* Nao iniciou tratamento
44323	31	1	39	1	1	1	PROV	CN	1	1	1
140005	39	1	11	1	1	1	DEF	HI	0	1	1
137572	41	0	9	0	1	1	PROV	CN	1	0	1
137572	41	0	4	1	1	1	DEF	CN	1	0	1
142580	67	1	12	1	1	0	IMED	HE	0	1	1
120888	48	1	16	1	1	1	PROV	CN	1	0	1
120888	48	1	16	1	1	1	PROV	CN	1	0	1
162405	63	1			1	1			1	0	1	* Paciente desistiu do tratamento
162405	63	1			1	1			1	0	1
148570	55	0	2	1	1	1	IMED	CN	1	0	1
159940	70	1	6	0	1	1	DEF	CN	1	0	1
171714	56	1	8	0	1	0	IMED	HE	0	1	1
121475	66	0	12	1	1	1	PROV	CN	0	0	1
121475	66	0	16	1	1	1	PROV	CN	0	1	1
121475	66	0	16	1	1	1	PROV	CN	0	1	1
121475	66	0	16	1	1	1	PROV	CN	0	1	1
121475	66	0	6	0	1	1	PROV	CN	0	0	1
121475	66	0	6	0	1	1	PROV	CN	0	0	1
136533	65	0	8	1	1	1	PROV	CN	0		1
136533	65	0	8	1	1	1	PROV	CN	0	1	1
136533	65	0	10	0	1	1	PROV	CN	0	1	1
136533	65	0	10	0	1	1	PROV	CN	0	1	1
136533	65	0	10	0	1	1	PROV	CN	0	1	1
152452	56	0	10	1	1	1	PROV	CN	1	1	1
162364	67	1	5	0	1	0	IMED	HE	1	1	1
162364	67	1	5	0	1	0	IMED	HE	1	1	1
166490	46	1	24	0	1	1	DEF	CN	1	0	1
137528	36	1	4	1	1	1	PROV	CN	0	1	1
137528	36	1	2	1	1	1	PROV	CN	0	1	1
138684	51	1	11	0	1	1	IMED	CN	1	0	1
138684	51	1	11	1	1	1	IMED	CN	1	0	1
134523	67	1	14	0	1	1	IMED	HE	0	1	1
129085	51	0	10	1	1	0	IMED	HE	1	0	1
129085	51	0	10	0	1	0	PROV	CN	1	0	1
129085	51	0	10	0	1	0	PROV	CN	1	1	1
152577	40	1	3	1	1	1	IMED	CN	1	0	1
137821	64	0	14	1	1	1	DEF	CN	1	1	1
27244	44	0	4	0	1	1	PROV	CN	0	1	1
27244	44	0	4	0	1	1	PROV	CN	0	1	0
38924	62	1	6	1	0	1	PROV	HE	0	0	1
128545	69	1	3	1	1	0	IMED	HE	0	0	1
128545	69	1	3	1	1	0	IMED	HE	0	0	1
5130	61	1	6	1	1	1	PROV	CN	0	0	1
5130	61	1	4	0	1	1	PROV	CN	0	1	1
153584	58	0	2	1	0	1	IMED	CN	0	1	0
153584	58	0	3	1	0	1	PROV	CN	0	0	1
153584	58	0	4	0	0	1	PROV	CN	0	1	1
153584	58	0	2	1	0	1	IMED	CN	0	1	1
142526	52	0	15	0	1	1	DEF	CN	1	0	1
153479	38	1	9	1	1	1	DEF	CN	0	1	1
142333	45	0	9	0	1	1	DEF	HI	1	1	1
142333	45	0	9	0	1	1	DEF	HE	1	1	1
10820	58	1	10	1	1	1	DEF	CN	0	1	1
10820	58	1	17	0	1	1	PROV	HI	0	1	1
10820	58	1	17	0	1	1	PROV	HI	0	1	1
10820	58	1	9	1	1	1	PROV	CN	0	1	1
43896	64	1	8	0	1	1	DEF	CN	1	1	1
157977	43	1	2	0	1	1	PROV	CN	1	1	1
70958	46	0	6	0	1	1	PROV	CN	1	0	1
136330	53	1	6	0	sem info	0	DEF	HI	0	1	0
64944	52	1	7	0	1	1	DEF	CN	1	1	1
64944	52	1	7	0	1	1	DEF	CN	1	1	1
64944	52	1	5	0	1	1	DEF	CN	1	1	1
137586	36	1	12	1	1	1	PROV	HI	1	0	1
156518	67	0	4	0	1	1	DEF	HI	0	1	1
139259	66	1	7	0	1	1	PROV	HI	1	1	1
29392	43	1	1	0	1	1	IMED	CN	1	1	1
29392	43	1	1	0	1	1	IMED	CN	1	1	1
29392	43	1	22	1	1	1	PROV	CN	1	0	1
154773	33	0	12	1	1	1	DEF	CN	1	1	1
24378	65	1	13	1	1	1	DEF	CN	0	1	1
24378	65	1	13	1	1	1	DEF	CN	0	1	1
10176	69	0	13	1	1	1	DEF	CN	0	1	1
150730	64	0			1	1			0	1	1
150730	64	0	1	0	1	1	DEF	CN	0	1	1
150730	64	0			1	1			0	1	1
150730	64	0	3	1	1	1	DEF	CN	0	1	1
157962	46	1	12	0	1	0	IMED	HE	1	1	1
157962	46	1	12	0	1	0	IMED	HE	1	1	1
76770	69	0	20	1	1	1	DEF	CN	0	1	1
76770	69	0	20	1	1	1	DEF	CN	0	1	1
35066	64	1	3	1	1	1	IMED	HE	0	0	1
35066	64	1	3	1	1	1	IMED	HE	0	0	1
35066	64	1	3	1	1	1	IMED	HE	0	0	1
152756	53	1	10	1	1	1	IMED	HE	1	1	1
152756	53	1	10	0	1	1	IMED	HE	1	1	1
180699	46	1	5	0	1	1	DEF	CN	0	1	1
134859	56	0	12	1	0	1	PROV	CN	0	1	1
157262	72	1	8	1	1	1	IMED	HE	0	1	1
122219	57	1	13	1	1	0	IMED	HE	0	0	0
122219	57	1	16	0	1	0	DEF	CN	0	1	1
93323	39	1	17	0	1	0	PROV	HI	1	1	1
93323	39	1	24	1	1	0	PROV	CN	1	1	1
98913	65	1	10	1	1	1	PROV	CN	1	0	1
98913	65	1	10	1	1	1	PROV	CN	1	0	1
7189	53	0	15	0	1	1	DEF	HE	1	1	1
30605	39	1	4	0	1	0	sem info	CN	0	0	1
72505	69	1	7	1	1	1	DEF	CN	0	1	1
72505	69	1	13	1	1	1	DEF	CN	0	1	1
96468	52	1	7	1	1	1	sem info	CN	0	1	1
96468	52	1	3	0	1	1	sem info	CN	0	1	1
160099	62	1	8	0	1	1	IMED	HE	0	1	1
156133	51	1	15	1	1	1	PROV	CN	1	0	1
156133	51	1	13	0	1	1	IMED	HE	1	1	1
80956	59	1	16	0	1	1	IMED	HE	0	1	1
157667	49	1	16	1	1	1	PROV	CN	1	1	1
157643	54	1	24	0	1	1	IMED	HE	1	1	1
160477	58	1	1	1	1	1	sem info	CN	1	0	1
160237	42	1	21	1	1	1	PROV	CN	1	0	1
158138	57	1	7	1	1	1	IMED	HE	0	1	1
40979	44	1	26	0	1	1	DEF	HI	1	1	1
40979	44	1	26	0	1	1	DEF	HI	1	1	1
24887	59	0	11	1	0	1	PROV	CN	0	1	1
24887	59	0	8	1	0	1	PROV	CN	0	1	1
45672	56	1	14	1	1	1	IMED	HE	1	1	1
83076	62	1	19	0	1	1	IMED	HE	0	1	1
83076	62	1	17	1	1	1	IMED	CN	0	0	1
83076	62	1	17	1	1	1	IMED	CN	0	0	1
83076	62	1	17	1	1	1	IMED	CN	0	0	1
167801	53	0	17	0	1	1	PROV	CN	1	1	1
150669	49	0	5	0	1	1	IMED	HE	0	1	1
150669	49	0	7	1	1	1	IMED	HE	0	1	1
158180	66	0	18	0	1	1	IMED	HE	0	1	1
152540	55	1	17	1	1	0	IMED	HE	1	1	1
152540	55	1	17	0	1	0	IMED	HE	1	1	1
161785	55	0	10	0	1	1	IMED	HE	1	1	1
161785	55	0	10	0	1	1	IMED	HE	1	1	1
161785	55	0	12	1	1	1	IMED	HE	1	1	1
159928	49	1	6	0	1	0	sem info	CN	1	1	1
159928	49	1	6	0	1	0	sem info	CN	1	0	1
163088	55	1	3	1	1	1	sem info	HE	1	1	1
56589	58	1	11	1	1	1	IMED	HE	1	1	1
52981	57	1	12	1	1	1	PROV	CN	1	0	1
50857	42	0	6	1	1	1	DEF	CN	1	0	1
23587	64	0	11	0	0	0	DEF	CN	0	0	1
23587	64	0	9	0	0	0	DEF	CN	0	0	1
29159	45	0	10	1	1	1	DEF	HI	0	0	1
141907	58	0	14	0	1	1	sem info	HI	1	1	1
139007	51	0	8	1	1	1	PROV	CN	1	0	1
183172	33	1	2	0	1	1	IMED	CN	1	0	1
157909	47	0	20	0	1	1	DEF	CN	0	1	1
75052	42	1	3	0	1	1	DEF	HI	0	1	1
160736	50	0	17	1	1	1	PROV	HI	1	1	1
170282	63	1	8	0	1	0	IMED	CN	0	1	1
170282	63	1	8	0	1	0	IMED	CN	0	1	1
170282	63	1	8	0	1	0	IMED	CN	0	1	1
170282	63	1	8	0	1	0	IMED	CN	0	1	1
44898	52	1	10	0	1	0	IMED	CN	0	1	1
76798	64	0	6	0	0	1	PROV	CN	0	1	1
159777	57	1	16	1	1	1	PROV	HI	0	1	1
159777	57	1	16	1	1	1	PROV	HI	0	1	1
159777	57	1	13	1	1	1	PROV	CN	0	1	1
158044	61	0	23	0	1	1	DEF	CN	1	1	1
138259	34	0	15	1	1	1	PROV	CN	1	0	1
150947	54	1	4	1	1	1	sem info	CN	1	0	1
77982	54	1	2	0	1	1	sem info	CN	1	1	1
32409	52	1	4	0	1	1	sem info	CN	0	1	1
32409	52	1	10	1	1	1	sem info	CN	0	1	1
111156	68	1	6	1	1	1	IMED	CN	0	1	1
111156	68	1	6	1	1	1	IMED	CN	0	1	1
111156	68	1	5	0	1	1	PROV	CN	0	1	1
31800	37	1	12	0	1	1	perdeu antes de fase protetico	CN	1	0	0
53030	58	0	32	1	1	1	PROV	CN	1	1	1
97555	35	1	12	0	1	1	PROV	HI	1	1	1
88520	56	0	23	1	1	0	DEF	CN	1	1	1
88520	56	0	23	1	1	0	DEF	CN	1	1	1
88520	56	0	9	1	1	0	DEF	CN	1	1	0
88520	56	0	9	1	1	0	DEF	CN	1	1	0
50011	58	1	5	0	1	1	DEF	HI	1	1	1
127850	52	0	9	1	1	1	PROV	CN	1	1	1
142060	40	0	4	0	1	1	sem info	HI	1	0	1
160075	50	1	1	0	1	1	sem info	CN	0	1	1
160075	50	1	1	1	1	1	sem info	CN	0	1	1
160075	50	1	1	0	1	1	sem info	CN	0	1	1
159980	56	0	23	1	0	1	PROV	CN	0	0	1
131160	65	1	14	1	1	1	PROV	CN	0	1	1
137446	47	1	5	0	1	1	IMED	HE	1	1	1
137446	47	1	5	0	1	1	IMED	HE	1	1	1
137446	47	1	11	1	1	1	IMED	CN	1	1	1
137446	47	1	11	1	1	1	IMED	CN	1	1	1
137446	47	1	11	1	1	1	IMED	CN	1	1	1
141607	67	1	12	0	1	1	PROV	HE	0	1	1
141607	67	1	12	1	1	1	PROV	HE	0	1	1
114831	56	1	7	1	1	1	IMED	CN	0	0	1
141321	40	1	15	sem info	1	1	DEF	HI	1	1	1
128188	66	1	8	1	1	1	IMED	HE	0	1	1
135389	39	0	15	1	1	1	DEF	CN	1	1	1
135389	39	0	12	0	1	1	DEF	CN	1	1	1
155930	56	0	11	0	1	1	IMED	HE	1	1	1
11171	63	0	1	0	1	1	sem info	CN	0	1	1
11171	63	0	5	1	1	1	PROV	CN	0	1	1
11171	63	0	5	1	1	1	PROV	CN	0	1	1
11171	63	0	5	1	1	1	PROV	CN	0	1	1
157946	70	1	14	0	1	1	PROV	HE	0	1	1
181	56	1	2	1	1	1	IMED	HE	1	1	0
160071	56	0	11	0	1	1	DEF	CN	0	0	1
160071	56	0	7	1	1	1	DEF	CN	0	0	1
160071	56	0	11	0	1	1	DEF	CN	0	0	1
160071	56	0	11	0	1	1	DEF	CN	0	0	1
2578	52	0	36	sem info	1	1	DEF	HE	0	1	1
56863	53	1	34	0	1	1	DEF	HE	0	1	1
101094	65	1	3	0	1	1	DEF	CN	0	1	1
139024	33	1	16	0	1	1	DEF	HI	0	1	1
137325	64	1	10	0	1	1	IMED	HE	0	1	1
137325	64	1	10	0	1	1	IMED	HE	0	1	1
126112	60	1	15	0	1	1	DEF	CN	0	1	1
137647	61	0	31	1	1	1	DEF	CN	0	1	1
73586	52	0			1	1			0	1	1	*Desistiu do tratamento
73586	52	0			1	1			0	1	1
165266	34	1	12	1	1	1	sem info	CN	1	1	1
114900	60	1	25	1	1	1	PROV	CN	1	1	1
155755	53	0	3	1	1	1	PROV	CN	1	1	1
128257	58	1	11	1	1	1	DEF	HE	0	1	1
139022	34	1	15	0	1	1	DEF	HI	1	1	1
131180	56	1	6	0	0	1	PROV	CN	0	1	1
138712	47	1	14	0	1	1	DEF	CN	1	1	0
138712	47	1	22	0	1	1	DEF	CN	1	1	1
138712	47	1	14	0	1	1	DEF	HE	1	1	1
138712	47	1	8	0	1	1	DEF	CN	1	1	1
124520	54	1	13	0	1	1	PROV	CN	0	1	1
124520	54	1	13	0	1	1	PROV	CN	0	1	1
129025	59	0	2	1	1	0	sem info	CN	1	1	1
123901	65	0	32	0	0	1	DEF	CN	0	1	1
141843	48	0	6	1	1	1	PROV	CN	0	1	1
141843	48	0	13	0	1	1	PROV	HI	0	1	1
141843	48	0	8	1	1	1	PROV	HE	0	1	1
142133	45	1	9	1	1	1	DEF	CN	0	1	1
142133	45	1	9	1	1	1	DEF	CN	0	1	1
142133	45	1	9	1	1	1	DEF	CN	0	1	1
121436	41	1	7	1	1	1	PROV	CN	1	0	1
139218	57	1	3	0	1	1	PROV	CN	0	0	1
139218	57	1			1	1		HI	0	1	1	*fez orcamento mas n fez tratamento
147390	52	0	6	0	1	1	PROV	CN	1	1	1
147390	52	0	6	0	1	1	PROV	CN	1	1	1
168019	59	1	5	1	1	1	DEF	CN	1	0	1
159202	44	0	11	1	1	1	IMED	CN	0	1	1
159202	44	0	11	1	1	1	IMED	CN	0	1	1
159202	44	0	11	1	1	1	IMED	CN	0	1	1
173508	29	0	9	0	1	0	PROV	CN	1	0	1
113484	76	1	20	1	1	1	PROV	CN	0	1	1
109040	47	1	12	1	1	1	PROV	CN	0	1	1
109040	47	1			1	1		CN	0	1	1	*fez orcamento mas n fez tratamento
164811	60	1	3	1	1	1	IMED	CN	1	1	1
164811	60	1	8	0	1	1	PROV	CN	1	1	1
164811	60	1			1	1			1	1		* Paciente encaminhado p endo (n tem implante nessa data)
164811	60	1			1	1			1	1	1
178928	27	1	16	1	1	0	PROV	CN	1	0	1
46554	52	1	5	1	1	1	DEF	CN	1	1	0
46554	52	1	28	1	1	1	PROV	CN	1	1	1
46554	52	1	24	1	1	1	DEF	CN	1	1	1
177957	45	1	5	1	1	1	DEF	CN	1	1	1
177957	45	1	18	1	1	1	DEF	HE	1	0	1
177957	45	1	18	1	1	1	DEF	HE	1	1	1
177957	45	1	5	1	1	1	DEF	CN	1	1	1
138730	61	1	8	0	1	1	PROV	CN	0	0	1
138730	61	1	9	1	1	1	PROV	CN	0	1	1
47579	54	1	13	1	1	1	DEF	HE	1	1	1
131037	53	1	8	1	1	1	PROV	HE	1	1	1
131037	53	1	8	1	1	1	PROV	HE	1	1	1
128982	53	0	32	0	1	1	DEF	CN	1	1	1
141674	61	1	2	1	1	1	IMED	CN	0	1	1
141674	61	1	2	sem info	1	1	sem info	CN	0	0	1
141674	61	1	2	sem info	1	1	sem info	CN	0	0	1
141674	61	1	2	sem info	1	1	sem info	CN	0	0	1
157506	77	1			0	1		HE	0	1	1	*PACIENTE DE IDADE OPTOU SÓ RETOMAR O ATENDIMENTO QUANDO A PANDEMIA ESTIVER CONTROLADA.
156294	55	1	4	1	1	1	sem info	HI	1	1	1
156294	55	1	12	1	1	1	sem info	CN	1	1	1
101026	55	1	33	0	1	0	DEF	CN	0	1	1
142331	59	0	21	0	1	1	PROV	CN	0	0	1
94299	63	0	23	1	1	1	DEF	CN	1	1	1
92206	58	1	18	0	1	1	DEF	HI	1	1	1
92206	58	1	6	0	1	1	DEF	HI	1	1	1
92206	58	1	6	0	1	1	DEF	HI	1	1	1
92206	58	1	15	0	1	1	DEF	HE	1	1	1
82694	58	1	4	0	1	1	PROV	CN	0	1	1
161734	58	0	5	1	1	1	IMED	CN	0	1	1
56977	69	0	7	1	1	1	DEF	CN	1	1	1
124445	53	1	8	1	1	1	PROV	CN	0	1	1
61139	60	1	6	0	1	1	PROV	CN	0	1	1
162340	53	0			1	0			0	0	1	* Desistiu do tratamento devido a condicao financeira
116125	58	1	11	1	1	1	IMED	HE	0	0	1
116125	58	1	11	1	1	1	IMED	HE	0	0	1
164366	62	1	5	1	0	0	IMED	HE	0	1	1
164366	62	1	5	1	0	0	IMED	HE	0	1	1
122201	61	0	27	1	1	1	PROV	CN	1	1	1
122201	61	0	27	1	1	1	PROV	CN	1	1	1
122201	61	0	27	1	1	1	PROV	CN	1	1	1
160348	62	1	22	1	1	1	DEF	CN	0	1	1
160348	62	1	24	1	1	1	DEF	CN	0	1	1
160348	62	1	12	0	1	1	DEF	HE	0	1	1
134699	22	0	13	0	1	1	DEF	HI	1	1	1
156927	49	0	4	1	1	1	sem info	CN	0	0	1
156632	45	0	31	1	1	1	PROV	CN	1	1	1
156632	45	0	25	1	1	1	PROV	CN	1	1	1
30704	56	0	6	1	0	0	IMED	CN	1	1	1
7190	71	1	9	0	1	1	DEF	CN	0	1	1
17749	64	0	15	0	1	1	DEF	CN	0	0	1
17749	64	0	15	0	1	1	DEF	CN	0	0	1
20436	49	1	14	0	1	1	DEF	CN	0	1	0
78437	52	0	8	0	1	1	PROV	CN	0	1	1
78437	52	0	8	0	1	1	PROV	CN	0	1	1
98597	48	1	26	0	1	1	PROV	HE	0	1	1
138349	52	0	13	0	1	1	DEF	HI	1	1	1
152365	60	1	8	0	1	1	IMED	HE	1	1	1
152365	60	1	4	1	1	1	IMED	HE	1	0	1
152365	60	1	4	1	1	1	IMED	HE	1	0	1
152365	60	1	8	0	1	1	IMED	HE	1	1	1
93833	62	0	5	1	1	1	sem info	CN	0	0	1
157968	54	1	3	1	1	1	sem info	CN	1	1	1
22393	60	1	8	1	1	1	IMED	CN	1	0	1
22393	60	1	14	1	1	1	DEF	CN	1	0	1
83078	63	1	8	1	1	1	PROV	CN	1	1	1
76434	75	0	2	1	1	1	sem info	CN	1	1	1
76434	75	0	2	1	1	1	sem info	CN	1	1	1
76434	75	0	13	0	1	1	DEF	CN	1	0	1
140003	67	1	9	0	0	0	DEF	HE	0	1	1
133194	54	1	3	1	1	1	IMED	CN	0	0	1
133194	54	1	3	1	1	1	IMED	CN	0	0	1
151029	70	0	2	1	1	1	IMED	HE	0	1	1
153668	62	1	36	1	1	1	PROV	CN	0	1	1
153668	62	1	36	1	1	1	PROV	CN	0	1	1
170056	67	1	12	0	1	1	IMED	HE	1	1	1
168914	41	1	2	0	1	1	IMED	HI	0	1	1
19477	58	1	12	0	1	1	DEF	CN	1	1	1
170685	52	1	24	0	1	1	DEF	HE	1	1	1
3507	55	1			1	0		HE	1	1	1	* CONVERSANDO COM PACIENTE E PROFESSORES SOBRE O CASO, DECIDIMOS NÃO REALIZAR O PROCEDIMENTO CIRÚRGICO E AO INVES DISSO AOCMPANHAR
3507	55	1	9	0	1	0	DEF	CN	1	1	1
46305	55	1	24	1	1	1	PROV	CN	1	1	1
46305	55	1	9	1	1	1	PROV	CN	1	1	1
22814	56	1	2	1	1	1	IMED	CN	0	0	1
22814	56	1	2	1	1	1	IMED	CN	0	0	1
153897	36	1	21	1	1	1	PROV	CN	0	1	1
56385	40	0	3	sem info	1	1	sem info	CN	0	1	1
56385	40	0	3	sem info	1	1	sem info	CN	0	1	1
54537	61	1	36	1	1	1	PROV	CN	1	1	1
54537	61	1	1	1	1	1	IMED	CN	1	1	1
128515	58	1	30	0	1	1	PROV	CN	1	1	1
139197	75	1	20	0	1	1	DEF	HI	1	1	1
141840	62	1	4	1	1	1	IMED	CN	0	1	1
141840	62	1	4	1	1	1	IMED	CN	0	0	1
157178	62	0	3	0	1	1	IMED	HE	1	1	1
79087	47	1	34	0	1	1	DEF	CN	1	0	1
79087	47	1	34	0	1	1	DEF	CN	1	0	1
114373	50	0	30	1	1	1	PROV	CN	1	1	1
157591	55	0	13	1	1	1	PROV	CN	0	0	1
157591	55	0	13	1	1	1	PROV	CN	0	0	1
157591	55											*So orcamento
151506	69	1	7	0	1	1	IMED	HE	0	1	1
130749	68	1			1	1		CN	0	1	1	*Desistiu do tratamento
170541	52	0	14	1	1	1	PROV	CN	1	1	1
135199	67	1	30	1	1	1	DEF	HE	0	0	1
135199	67	1	30	1	1	1	DEF	HE	0	1	1
170629	67	1	16	1	1	1	PROV	CN	0	0	1
38530	55	1	26	1	1	1	PROV	CN	1	1	1
81009	50	1	15	0	1	1	DEF	HI	1	1	1
136337	61	1	4	0	1	1	sem info	CN	0	0	1
49826	36	1	2	0	1	1	perdeu antes de fase protetico	CN	1	1	0
49826	36	1	2	0	1	1	perdeu antes de fase protetico	CN	1	1	0
49826	36	1	15	0	1	1	PROV	CN	1	1	1
156345	52	1	29	1	1	1	DEF	CN	0	0	1
157074	52	1	1	1	1	0	IMED	CN	0	1	1
157074	52	1	13	1	1	0	PROV	CN	0	1	1
156209	60	1	4	1	1	1	sem info	CN	0	0	1
156209	60	1	4	0	1	1	sem info	HI	0	1	1
153846	38	0	5	0	1	1	sem info	CN	1	0	1
40785	53	1	4	0	1	1	IMED	CN	1	1	1
156922	43	1	18	1	1	1	DEF	CN	1	1	1
159229	52	0	35	0	1	1	PROV	CN	0	1	1
159646	55	0	2	1	1	0	sem info	HI	0	1	1
152225	70	1	27	0	1	1	PROV	CN	0	0	1
124293	53	1	8	1	1	1	DEF	HI	0	1	1
137576	51	0	20	1	1	1	PROV	CN	1	1	1
137647	63	0	31	1	1	1	PROV	CN	0	1	1
2578	56	1	4	0	1	1	IMED	HE	0	1	1
56863	55	1	3	0	1	1	IMED	HE	0	1	1
101094	69	1	7	0	1	1	sem info	CN	1	1	1
126112	60	1	16	0	1	1	PROV	CN	0	1	1
160931	42	1			1	1			0	1	1	*Desistiu
180483	27	0	14	0	1	1	IMED	CN	1	0	1
30350	47	1	10	1	1	1	DEF	CN	0	0	1
169506	54	1	1	0	1	1	sem info	CN	0	1	1
86207	60	0	6	0	1	1	IMED	HE	1	1	1
86207	60	0	12	0	1	1	sem info	HI	1	1	1
79883	44	0	19	1	1	1	DEF	CN	1	1	1
174310	67	0			1	1		CN	1	1	1	* Nao iniciou tratamento por causa da glicemia alta
174310	67	0			1	1		CN	1	1	1
122206	50	1	10	0	1	1	PROV	CN	1	1	1
174653	52	0	10	0	1	1	DEF	CN	1	1	1
129671	63	1	12	1	1	1	Desistiu	CN	1	1	1
73636	58	0	15	1	1	1	IMED	HE	0	1	1
141475	68	1	13	1	1	1	DEF	HI	0	1	1
141475	68	1	5	0	1	1	PROV	HI	0	0	1
137265	48	0	15	1	1	1	PROV	CN	1	0	1
159056	66	0	31	1	1	1	PROV	CN	1	1	1
158558	41	0	25	1	1	0	DEF	HE	1	1	1
158558	41	0	25	1	1	0	DEF	CN	1	0	1
140112	75	1	16	1	1	1	DEF	CN	0	1	1
114329	54	1	16	1	1	1	DEF	HE	0	1	1
72373	58	0	19	1	1	1	sem info	CN	0	1	1
100403	56	0	29	1	1	0	DEF	CN	0	1	1
44731	63	1	23	0	1	1	PROV	HE	0	1	1
54534	66	0	39	1	1	1	DEF	CN	1	0	1
48027	66	1	12	1	sem info	sem info	DEF	CN	sem info	1	1
166161	54	1	17	0	1	1	DEF	HE	1	1	1
128622	58	1	24	0	1	1	PROV	CN	1	0	1
153474	70	1		0	1	1		CN	0	1	1	*Encerrou tratamento por questoes medicas
153474	70	1		0	1	1		CN	0	1	1
166095	54	1	4	0	1	1	nao terminou fase protetico	CN	0	1	1
165087	46	0	16	1	1	1	DEF	HI	1	1	1
165087	46	0	16	1	1	1	DEF	HI	1	1	1
140097	48	0	15	0	1	1	DEF	HE	1	1	0
137676	52	1	36	1	1	1	PROV	CN	1	1	1
137676	52	1	36	1	1	1	PROV	HI	1	1	1
78591	42	1	38	1	1	1	PROV	CN	1	1	1
78591	42	1	38	1	1	1	PROV	CN	1	1	1
92644	24	0	2	1	1	1	sem info	CN	1	1	1
55324	25	0	27	1	1	1	IMED	CN	1	1	1
138521	46	1	37	1	1	1	PROV	CN	1	1	1
33751	66	1	6	1	1	1	IMED	CN	0	1	1
95465	52	1	15	0	1	1	PROV	CN	1	1	1
138893	66	1	12	1	1	1	DEF	CN	1	1	1
113788	58	0	18	0	1	0	DEF	CN	1	1	1
137496	56	1	19	1	1	1	PROV	CN	0	1	1
137496	56	1	38	0	1	1	PROV	CN	0	1	1
137496	56	1	38	0	1	1	PROV	CN	0	1	1
137746	57	1	12	0	1	1	PROV	HE	0	1	0
129239	73	0	15	0	1	1	DEF	CN	0	1	1
129239	73	0	15	0	1	1	DEF	CN	0	1	1
129239	73	0	15	0	1	1	DEF	CN	0	1	1
160581	70	1	23	0	1	1	PROV	CN	0	1	1
160581	70	1	23	0	1	1	PROV	CN	0	1	1
173196	56	1	4	0	1	1	sem info	CN	0	1	1
109579	63	1	13	0	1	1	DEF	CN	0	1	1
151170	77	1	24	1	0	1	Desistiu	HE	0	1	1
151170	77	1	24	1	0	1	Desistiu	HE	0	1	1
96323	57	1	47	1	1	1	PROV	CN	1	1	1
140065	54	1	18	1	1	0	PROV	CN	1	1	1
140065	54	1	13	1	1	0	DEF	CN	1	1	1
81329	73	0	5	0	1	1	DEF	CN	1	1	1
98256	47	1	17	1	1	1	PROV	CN	1	1	1
50348	65	0	2	1	0	1	sem info	CN	0	0	1
154033	66	1	22	1	1	1	PROV	CN	0	0	1
180431	45	0	10	1	1	1	PROV	HE	0	1	1
178525	66	0	13	0	1	1	PROV	HE	1	1	1
179422	52	1	9	1	1	1	PROV	CN	1	0	1
146023	46	1			1	1			1	1	1	*Nao fez implante
137236	66	0	3	1	1	1	IMED	CN	1	1	1
137236	66	0	3	1	1	1	IMED	CN	1	1	1
137236	66	0	3	1	1	1	IMED	CN	1	1	1
184493	66	0	19	0	1	1	PROV	CN	1	1	1
55316	61	0	16	1	1	1	IMED	CN	1	1	1
178513	54	0	10	1	1	1	DEF	CN	1	0	1
184652	60	1	8	0	1	1	DEF	CN	1	1	1
127136	52	0	1	1	1	1	IMED	CN	0	1	1
138850	59	1	11	0	1	1	DEF	HE	1	1	1
95707	60	1	8	0	1	0	sem info	CN	0	1	1
95707	60	1	8	0	1	0	sem info	CN	0	1	1
68721	49	0	2	1	1	1	IMED	CN	0	1	1
68721	49	0	2	1	1	1	PROV	CN	0	1	1
68721	49	0	2	1	1	1	IMED	CN	0	1	1
68721	49	0	5	0	1	1	PROV	CN	0	1	0
68721	49	0	2	0	1	1	PROV	CN	0	0	1
68721	49	0	2	1	1	1	IMED	CN	0	1	1
115028	61	0	21	0	1	1	DEF	CN	0	1	1
115028	61	0	21	0	1	1	DEf	CN	0	1	1
57113	53	1	5	1	1	1	DEF	CN	1	1	1
57113	53	1	5	1	1	1	DEF	CN	1	1	1
143010	39	1	5	1	1	1	IMED	CN	1	1	1
142509	70	1	47	0	1	1	PROV	CN	0	1	1
142509	70	1	47	0	1	1	PROV	CN	0	1	1
142509	70	1	47	0	1	1	PROV	CN	0	1	1
142509	70	1	13	1	1	1	PROV	CN	0	1	1
63422	60	1	21	0	1	1	DEF	CN	0	1	1
110639	54	1	24	0	1	1	DEF	CN	0	1	1
139090	64	0	3	0	0	1	DEF	CN	0	1	1
60623	68	1	6	1	1	1	sem info	CN	0	1	1
137339	67	1	36	0	1	1	PROV	CN	0	1	1
137339	67	1	36	0	1	1	PROV	CN	0	1	1
137339	67	1	36	0	1	1	PROV	CN	0	1	1
87384	59	1	11	1	1	1	PROV	CN	1	1	1
160319	63	1	14	1	1	0	PROV	CN	0	1	1
20489	68	1	1	1	1	1	IMED	CN	0	1	1
172671	56	1	20	0	1	0	DEF	HE	0	1	1
171956	49	0	23	0	1	1	PROV	HE	1	0	1
171956	49	0	23	0	1	1	PROV	HE	1	0	1
171956	49	0	23	0	1	1	PROV	HE	1	0	1
160755	48	1	14	1	1	1	DEF	HE	1	1	1
160755	48	1	14	1	1	1	DEF	HE	1	1	1
160755	48	1	14	1	1	1	DEF	CN	1	1	1
160755	48	1	14	1	1	1	DEF	CN	1	1	1
10789	62	1	15	0	1	1	DEF	CN	1	0	1
10789	62	1	15	0	1	1	DEF	CN	1	0	1
10789	62	1	24	0	1	1	PROV	CN	1	0	1
172282	56	1	5	0	1	1	IMED	HE	1	1	1
170225	50	1	24	1	1	1	nao terminou fase protetico	HE	1	1	1
39736	28	0			1	1			1	1	1	*So orcamento (esperando tratamento ortodontico)
167693	46	1	10	1	1	1	DEF	HE	1	1	1
168078	72	1	17	0	1	1	DEF	HE	0	0	1
168078	72	1	17	0	1	1	DEF	CN	0	0	1
171828	60	0	21	0	0	1	IMED	HE	0	1	1
184423	55	1	26	1	1	0	PROV	CN	1	0	1
158131	39	1	14	sem info	1	1	DEF	HI	0	1	1
114317	54	1	23	1	1	1	DEF	CN	1	0	1
114317	54	1	16	1	1	1	DEF	CN	1	1	1
129388	41	0	6	0	1	1	DEF	CN	1	1	1
148430	45	0	3	sem info	1	1	IMED	CN	1	1	1
4533	73	1			0	1			0	1	1	*Nao iniciou o tratamento (uso de alendronato de sodio q prejudica na osseointegracao)
110732	49	1	46	1	1	1	PROV	CN	0	1	1
110732	49	1	36	1	1	1	PROV	CN	0	0	1
110732	49	1	32	1	1	1	DEF	CN	0	1	1
147284	64	1	14	1	1	1	DEF	CN	0	1	1
123693	56	1	18	0	0	1	DEF	CN	0	1	1
144528	54	0	13	sem info	1	1	DEF	CN	1	1	1
144528	54	0	13	sem info	1	1	DEF	CN	1	1	1
142522	25	0	4	1	1	1	PROV	CN	1	1	1
148755												*Nao existe esse prontuario
149100	33	1	14	1	1	1	DEF	CN	0	1	1
58289	57	1	5	0	1	1	IMED	HE	0	1	1
77292	68	0	22	1	1	1	DEF	HI	1	1	1
52493	50	1	14	1	1	1	PROV	CN	1	1	1
153606	61	0			1	1			1	1	1	*Desistiu de tratamento de protocolo. Quer fazer protese total.
58563	45	1	8	1	1	1	PROV	CN	0	0	1
141625	63	0	9	0	1	1	sem info	HI	0	0	1
72941	73	0	3	1	1	1	IMED	HE	0	1	1
123595	51	1	10	0	1	1	Desistiu	CN	0	1	1
167266	34	1	24	1	1	1	DEF	CN	1	0	1
139019	50	0	12	1	1	1	PROV	HE	0	1	1
160744	68	1	16	1	1	1	PROV	HE	0	1	1
30384	82	1	12	1	1	1	DEF	HE	1	1	1
171176	62	1	18	0	1	1	DEF	HE	0	1	1
172679	62	1			0	0			0			*Desistiu, pois vai mudar de estado
172258	34	1	13	1	1	1	IMED	CN	1	1	1
110319	63	0	21	0	1	1	DEF	CN	1	0	1
110319	63	0	20	0	1	1	DEF	CN	1	0	1
147268	53	0	8	0	1	1	DEF	CN	0	1	1
147268	53	0	8	0	1	1	DEF	CN	0	1	1
147268	53	0	11	0	1	1	DEF	CN	0	1	1
82479	50	1	9	0	1	1	DEF	CN	0	1	1
164515	56	1			1	1			1			*Orcamento nao foi aprovado
164515	56	1			1	1			1
145912	55	1	17	0	1	1	DEF	CN	1	1	1
98362	57	1	29	0	1	1	esta em atendimento	CN	1	1	1
98362	57	1	29	0	1	1	esta em atendimento	CN	1	1	1
98362	57	1	12	1	1	1	PROV	CN	1	0	1
154424	70	0			1	1			0	1	1	*Fez orcamento novo em abril de 2022, ainda nao comecou tratamento
154424	70	0			1	1			0	1	1
27986	61	1	21	0	1	1	DEF	CN	1	1	1
90831	60	1	17	1	1	1	PROV	CN	1	1	1
90831	60	1	17	1	1	1	PROV	CN	1	0	1
159103	78	0	36	1	0	0	PROV	HE	0	1	1
159103	78	0	36	1	0	0	PROV	HE	0	1	1
159103	78	0	36	1	0	0	PROV	CN	0	1	1
92710	72	1	9	1	1	1	DEF	CN	1	1	1
158948	62	0	4	1	1	1	IMED	HI	0	1	1
113229	54	1	22	1	1	1	PROV	CN	1	0	1
113229	54	1	22	1	1	1	PROV	CN	1	0	1
60479	21	0	13	1	1	1	PROV	CN	1	1	1
143371	77	0	23	1	1	1	DEF	CN	0	1	1
143371	77	0	23	1	1	1	DEF	CN	0	1	1
126200	60	0	18	0	1	1	PROV	CN	0	0	1
126200	60	0	18	0	1	1	PROV	CN	0	0	1
98582	54	1	14	1	1	1	PROV	CN	0	0	1
98582	54	1	14	1	1	1	PROV	CN	0	0	1
100735	57	0	27	1	0	0	PROV	CN	0	1	1
181201	56	0	10	0	1	1	DEF	HE	1	1	1
122912	57	1	16	1	1	1	DEF	CN	0	0	1
122912	57	1	16	1	1	1	DEF	CN	0	0	1
150655	65	0	34	1	1	1	sem info	HE	1	0	1
150655	65	0	34	1	1	1	sem info	HE	1	0	1
150655	65	0	34	0	1	1	sem info	CN	1	1	1
53457	66	1	9	1	1	0	DEF	HI	0	1	1
53457	66	1	9	1	1	0	DEF	HI	0	1	1
53457	66	1	9	1	1	0	DEF	HI	0	1	1
53457	66	1	9	1	1	0	DEF	HE	0	1	1
164498	58	0	4	1	0	0	IMED	CN	0	1	1
170527	47	0	11	1	1	1	DEF	CN	1	1	1
170527	47	0	11	1	1	1	DEF	CN	1	1	1
170527	47	0	11	0	1	1	DEF	CN	1	1	1
167705	52	0	15	1	1	1	sem info	CN	1	0	1
167705	52	0	15	1	1	1	sem info	CN	1	1	1
168377	56	1	13	1	1	1	PROV	CN	0	1	1
139810	68	1	24	1	1	1	DEF	CN	0	1	1
139810	68	1	24	1	1	1	DEF	CN	0	1	1
177415	41	1	5	1	1	1	PROV	CN	1	1	1
94294	48	1	15	1	1	1	PROV	CN	1	0	1
94294	48	1	15	1	1	1	PROV	CN	1	0	1
164846	64	1	20	1	1	0	PROV	CN	0	1	1
164846	64	1	20	1	1	0	PROV	CN	0	0	1
30892	54	1	11	1	1	1	PROV	HE	0	1	1
30892	54	1	11	1	1	1	PROV	HE	0	1	1
88988	75	0	4	1	1	1	DEF	HE	0	1	1
88988	75	0	4	0	1	1	DEF	HE	0	1	1
100695	56	1	23	1	1	1	DEF	CN	0	1	1
156306	68	0	17	1	1	1	PROV	CN	1	1	1
156306	68	0	17	1	1	1	PROV	CN	1	1	1
156306	68	0	17	1	1	1	PROV	CN	1	1	1
15882	61	0	17	0	1	1	PROV	CN	1	1	1
15882	61	0	29	0	1	1	PROV	CN	1	0	1
15882	61	0	29	0	1	1	PROV	CN	1	0	1
15882	61	0	27	0	1	1	PROV	CN	1	1	1
12520	57	1	28	1	1	1	PROV	CN	1	1	1
12520	57	1	28	1	1	1	PROV	CN	1	1	1
26189	63	0	11	1	1	1	DEF	CN	0	0	1
179278	25	1	18	1	1	1	PROV	CN	1	1	1
179424	37	1	6	0	1	1	PROV	CN	1	1	1
179291	28	0	23	1	1	1	PROV	CN	1	1	1
41855	56	1	10	1	1	1	DEF	CN	0	1	1
41855	56	1	10	1	1	1	DEF	CN	0	1	1
69313	57	1	42	1	1	1	PROV	CN	1	1	0	*perdeu implante, mas nao esta marcado em amarelo
68176	62	1	6	1	1	1	PROV	CN	1	1	0
68176	62	1	7	1	1	1	PROV	CN	1	1	1
164521	60	1	24	1	1	1	DEF	CN	0	1	1
164521	60	1	24	1	1	1	DEF	CN	0	1	1
156067	49	0	19	0	1	1	DEF	CN	1	1	1
156067	49	0	19	0	1	1	DEF	CN	1	1	1
156067	49	0	27	1	1	1	DEF	HE	1	1	1
138261	59	1	12	0	1	1	DEF	CN	0	0	1
138261	59	1	12	0	1	1	DEF	HE	0	1	1
156527	56	1	8	0	1	1	DEF	HE	1	1	1
10911	49	1	11	0	1	1	sem info	CN	1	1	1
2790	75	1	14	1	0	1	PROV	CN	0	0	1
137850	70	0	19	0	1	1	DEF	HE	1	1	1
137850	70	0	19	0	1	1	DEF	HE	1	1	1
121433	55	1	8	1	0	1	DEF	HE	0	1	1
71458	52	1	24	1	1	1	PROV	CN	0	1	1
109613	56	0	12	1	1	1	PROV	CN	0	0	1
109613	56	0	18	1	1	1	PROV	CN	0	0	1
173122	49	0	15	0	1	1	sem info	CN	0	1	1
95572	61	1			0	1		Fez orcamento de CN, para tentar. Mas paciente desistiu	0		0	* Paciente perdeu implante que fez fora da faculdade, e voltou resolver na facul. Porem nao foi possivel fazer na faculdade pq nao usa "Straumann" que era unica solucao para esse caso (Isso que tava no prontuario)
110034	55	0	18	1	1	1	DEF	CN	0	0	0
168312	74	0	13	0	1	0	nao terminou fase protetico	CN	1	0	0
170401	49	1	10	1	1	0	DEF	CN	1	1	1
169755	43	1	15	0	1	1	DEF	CN	0	1	1
169201	56	1	17	0	1	1	DEF	HE	0	1	1
139529	32	1	16	1	1	1	DEF	CN	1	1	1
167654	66	1	15	0	1	0	DEF	HE	1	1	1
28414	39	1	20	1	1	0	PROV	CN	1	1	1
165974	54	1	33	0	1	1	PROV	HI	0	1	1
165974	54	1	31	0	1	1	PROV	HI	0	1	1
165974	54	1	31	0	1	1	PROV	CN	0	1	1
31773	77	1	14	1	1	1	DEF	HE	0	1	1
108699	53	1	14	1	1	1	PROV	CN	0	1	1
149479	43	1	40	0	1	1	DEF	CN	1	1	1
149479	43	1	40	0	1	1	DEF	CN	1	1	1
149479	43	1	40	0	1	1	DEF	CN	1	1	1
39891	59	1	17	1	1	1	DEF	CN	1	1	1
139264	59	1	11	1	1	1	DEF	HI	1	1	1
158829	63	1	12	1	1	1	nao terminou fase protetico	CN	0	1	1
158829	63	1	12	0	1	1	nao terminou fase protetico	CN	0	1	1
77922	34	1	36	1	1	1	PROV	CN	0	1	1
77922	34	1	36	1	1	1	PROV	CN	0	1	1
142067	57	1	14	1	1	1	PROV	CN	0	0	1
52164	81	0	25	1	1	1	PROV	CN	0	0	1
79359	71	0	34	0	1	0	PROV	CN	1	1	1
79359	71	0	17	0	1	0	PROV	CN	1	1	1
9938	53	1	15	1	1	1	PROV	CN	0	0	1
152768	62	0	29	1	1	0	sem info	HE	1	1	1
84161	56	1	14	0	1	1	DEF	CN	1	1	1
36421	85	0			0	0			0	1	1	*Solicitou orcamento, mas mudou a ideia e fez ppr
154039	53	1	4	1	1	1	IMED	CN	0	1	1
154039	53	1	4	1	1	1	IMED	CN	0	1	1
154039	53	1	4	1	1	1	IMED	CN	0	1	1
144406	37	1	40	1	1	1	PROV	CN	0	0	1
11543	73	1	11	1	1	1	PROV	CN	1	1	1
82138	74	1	10	1	1	1	PROV	CN	0	1	1
141902	65	1	15	0	1	1	PROV	CN	0	1	1
165711	21	0	26	1	1	1	PROV	CN	1	0	1
165711	21	0	26	1	1	1	PROV	CN	1	0	1
165803	42	1	6	1	1	1	IMED	CN	1	1	1
161569	57	0			1	1			0	1	1	*Desistiu do tratamento
165339	52	1	8	0	1	1	DEF	CN	0	1	1
165654	73	0	31	0	1	1	DEF	CN	0	1	1
161060	72	1		0	1	1			0	1	1	*Fez orcamento, porem mudou plano de tratamento dps de reavaliacao do caso. Portanto, nao iniciou o tratamento de implante
168576	59	1	25	0	1	1	DEF	CN	0	1	1
99592	30	0	30	1	1	0	PROV	CN	1	1	1
68602	40	1	16	1	1	1	IMED	CN	1	1	1
68602	40	1	16	1	1	1	IMED	CN	1	1	1
157755	64	1	31	0	1	0	IMED	CN	0	1	1
29809	73	1	7	0	1	1	IMED	CN	0	1	1
164252	56	1	31	0	0	1	IMED	CN	0	1	1
43963	47	1			1	1			1	1	1	*Fez orcamento, porem nao o tratamento n foi realizado
44342	63	1	35	1	0	1	DEF	CN	0	1	1
45662	55	1	34	1	1	1	nao terminou fase protetico	CN	1	1	1
165160	60	1	15	0	1	0	IMED	HE	1	1	0
165160	60	1	15	0	1	0	IMED	HE	1	1	1
164739	70	1	15	1	0	0	IMED	CN	0	1	1
164739	70	1	15	1	0	0	IMED	CN	0	1	1
164739	70	1	12	0	0	0	IMED	CN	0	1	1
164739	70	1	12	0	0	0	IMED	CN	0	1	1
164739	70	1	12	0	0	0	IMED	CN	0	1	1
164739	70	1	12	0	0	0	IMED	CN	0	1	1
165622	56	1	27	1	0	1	nao terminou fase protetico	CN	0	1	1
165622	56	1	27	1	0	1	nao terminou fase protetico	CN	0	1	1
167311	60	1	16	0	1	1	DEF	CN	0	0	1
140144	45	1	14	0	1	1	DEF	CN	1	1	1
164380	58	0	14	1	1	1	DEF	CN	0	0	1
167956	49	1	22	0	1	1	PROV	CN	1	0	1
167956	49	1	22	0	1	1	PROV	HE	1	0	1
64367	59	1	12	1	1	1	PROV	CN	1	0	1
180487	58	1	19	0	1	1	IMED	CN	1	1	1
180487	58	1	19	0	1	1	IMED	CN	1	1	1
133521	68	1	22	1	1	1	PROV	HE	1	1	1
133521	68	1	22	0	1	1	PROV	HE	1	1	1
142641	64	0	21	1	0	1	PROV	CN	0	1	1
142641	64	0			0	1			0	1	1	* Paciente pagou, mas n fez tratamento por causa de problema sistemico
142641	64	0			0	1			0	1	1
180655	65	0	9	0	0	1	IMED	CN	1	1	1
180655	65	0	9	0	0	1	IMED	CN	1	1	1
180123	58	0	6	0	1	1	ainda n terminou	CN	0	1	1
156150	40	1	18	1	1	1	sem info	CN	0	1	1
173065	63	0	14	0	1	0	IMED	HE	0	1	1
179849	27	1			1	1			1	1	1	* Paciente cancelou o traamento
180130	44	0	21	0	1	1	DEF	CN	1	1	1
180216	55	1	19	0	1	1	nao terminou fase protetico	CN	0	0	1
179973	56	1	21	0	1	1	IMED	CN	0	1	1
179973	56	1	21	0	1	1	IMED	CN	0	1	1
179681	62	1	20	0	1	1	DEF	CN	0	1	1
179681	62	1	20	0	1	1	DEF	CN	0	1	1
170542	51	1	3	sem info	1	1	sem info	CN	1	1	1
95123	61	1	22	1	1	1	PROV	CN	1	1	1
53137	49	1	13	1	1	1	PROV	CN	0	0	1
53137	49	1	13	1	1	1	PROV	CN	0	0	1
140096	52	1	20	1	1	1	IMED	CN	1	1	1
140096	52	1	16	0	1	1	DEF	CN	1	1	1
140096	52	1	16	0	1	1	DEF	CN	1	1	1
33040	43	1	10	1	1	1	desistiu na fase protetica	CN	1	1	1
11475	57	0	11	1	0	0	IMED	CN	0	1	1
180701	50	0	18	1	1	1	DEF	CN	1	0	1
115258	62	1	13	0	1	1	DEF	CN	1	1	1
115258	62	1	13	0	1	1	DEF	CN	1	1	1
86220	63	0	9	1	1	1	PROV	CN	1	0	1
33247	47	0	12	0	1	0	PROV	CN	1	1	1
33247	47	0	12	0	1	0	PROV	CN	1	1	1
91580	36	1	8	0	1	1	DEF	CN	1	0	1
139181	69	0	14	1	1	1	PROV	CN	0	1	1
139181	69	0	14	1	1	1	PROV	CN	0	1	1
81865	55	1	47	1	1	1	DEF	CN	1	1	1
81865	55	1	47	1	1	1	DEF	CN	1	1	1
111190	69	1	29	0	1	1	PROV	HI	1	0	1
111190	69	1	29	0	1	1	PROV	HI	1	0	1
76834	63	0	31	0	1	0	IMED	CN	1	1	1
92714	68	1	7	1	1	1	IMED	HE	1	1	1
92714	68	1	7	1	1	1	IMED	HE	1	1	1
92714	68	1	7	1	1	1	IMED	HE	1	1	1
92714	68	1	7	1	1	1	IMED	HE	1	1	1
119934	68	0	21	1	1	1	PROV	CN	1	1	1
119934	68	0	21	1	1	1	PROV	CN	1	1	1
156094	46	1	7	1	1	1	DEF	CN	0	0	1
156094	46	1	7	1	1	1	DEF	CN	0	0	1
156094	46	1	8	1	1	1	DEF	CN	0	0	1
154512	57	1	35	1	1	1	IMED	CN	1	1	1
154512	57	1	35	1	1	1	IMED	CN	1	1	1
92412	61	1	4	1	1	1	DEF	CN	0	0	1
60023	64	1	5	1	1	1	IMED	HE	1	1	1
60023	64	1	5	1	1	1	IMED	HE	1	1	1
146774	51	1	7	sem info	1	1	IMED	CN	1	1	1
146774	51	1	7	sem info	1	1	IMED	CN	1	1	1
159939	37	1	26	1	1	1	PROV	CN	1	1	1
162519	57	1	8	0	1	1	IMED	CN	0	1	1
162519	57	1	8	0	1	1	IMED	CN	0	1	1
162519	57	1	3	1	1	1	IMED	CN	0	1	1
162519	57	1	3	1	1	1	IMED	CN	0	1	1
156295	58	0	29	sem info	1	1	DEF	CN	1	1	1
156295	58	0	29	sem info	1	1	DEF	CN	1	1	1
150924	70	1	2	0	1	1	IMED	CN	0	1	0
15372	57	1	35	0	1	1	PROV	CN	1	1	1
163935	52	0	4	sem info	1	0	sem info	CN	0	1	1
164841	31	1	30	0	1	1	DEF	CN	0	1	1
164841	31	1	30	0	1	1	DEF	CN	0	1	1
54257	29	1	15	1	1	1	PROV	CN	0	0	1
157202	28	0	30	1	1	1	PROV	CN	1	1	1
80965	73	0	46	1	1	0	PROV	HI	1	0	1
126011	57	1	7	1	1	1	PROV	HI	1	1	1
95490	73	0	18	0	1	1	IMED	CN	1	1	1
39395	47	0	27	1	1	1	PROV	CN	1	1	1
39395	47	0	27	1	1	1	PROV	CN	1	1	1
127883	67	0	8	1	1	1	PROV	CN	1	0	1
142528	50	1	24	0	1	1	DEF	CN	0	1	0
142528	50	1	22	0	1	1	DEF	CN	0	1	1
142528	50	1	22	0	1	1	DEF	CN	0	1	1
164609	58	1	6	1	1	0	desistiu na fase protetica	CN	1	0	1
164609	58	1	6	0	1	0	desistiu na fase protetica	CN	1	0	1
140151	51	1	9	1	1	1	nao terminou fase protetico	CN	1	1	1
140151	51	1	9	0	1	1	nao terminou fase protetico	CN	1	1	1
140151	51	1	9	0	1	1	nao terminou fase protetico	CN	1	1	1
167166	57	1	28	0	1	1	IMED	CN	0	1	1
167166	57	1	28	0	1	1	IMED	CN	0	1	1
176445	47	1	10	0	1	1	PROV	CN	1	1	1
178944	28	1	10	0	1	1	ainda n terminou	HI	1	1	1
178944	28	1	10	0	1	1	ainda n terminou	HI	1	0	1
66046	69	1	4	0	1	1	nao terminou fase protetico	CN	0	1	1
76223	74	1	35	1	1	1	PROV	CN	0	0	1
76223	74	1	35	0	1	1	PROV	CN	0	1	1
76223	74	1	35	0	1	1	PROV	CN	0	1	1
28357	51	1	19	1	1	1	PROV	CN	1	1	1
28357	51	1	15	1	1	1	PROV	CN	1	1	1
167014	47	1	20	0	1	1	nao terminou fase protetico	CN	1	0	1
168993	67	1	31	0	1	0	PROV	CN	0	1	1
137901	61	0	22	0	1	0	DEF	CN	1	1	1
137091	61	0	22	0	1	0	DEF	CN	1	1	1
137901	61	0	22	0	1	0	DEF	CN	1	1	1
137901	61	0	20	1	1	0	DEF	CN	1	1	1
68102	61	1	31	1	1	1	PROV	CN	0	1	1
161990	61	0	20	1	1	1	desistiu na fase protetica	CN	0	1	1
63087	77	0	34	0	1	1	DEF	CN	0	1	1
63087	77	0	12	1	1	1	DEF	CN	0	0	1
63087	77	0	13	1	1	1	DEF	CN	0	0	1
164722	42	1	4	0	1	1	IMED	CN	1	1	1
160432	69	0	13	0	0	0	DEF	HI	0	1	1
160432	69	0	13	0	0	0	DEF	HI	0	1	1
161553	54	1	31	0	1	1	ainda n terminou	CN	0	1	1
176241	65	1	9	0	1	1	PROV	CN	1	1	1
41717	54	0	14	0	1	1	IMED	CN	1	1	1
179565	61	1	15	0	1	0	IMED	CN	0	1	1
179565	61	1	15	0	1	0	IMED	CN	0	1	1
30748	51	1	19	1	1	1	PROV	CN	0	1	1
173922	71	1	11	0	1	1	IMED	CN	1	1	1
183597	47	0	10	0	1	1	IMED	CN	1	1	1
183597	47	0	10	0	1	1	IMED	CN	1	1	1
183834	60	1	8	0	1	1	IMED	CN	0	1	1
183433	67	1	7	0	1	1	IMED	CN	0	1	1
183433	67	1	7	0	1	1	IMED	CN	0	1	1
184175	61	1	19	1	0	1	PROV	CN	1	0	1
141931	64	1	40	1	1	1	PROV	CN	1	1	1
33599	48	1	48	1	1	1	DEF	CN	1	0	1
33599	48	1	48	1	1	1	DEF	CN	1	0	1
120142	69	1	31	1	1	1	PROV	CN	0	1	1
120142	69	1	34	0	1	1	DEF	CN	0	1	1
120142	69	1	31	1	1	1	PROV	CN	0	1	1
120142	69	1	34	0	1	1	DEF	CN	0	1	1
43531	61	1	48	1	1	0	PROV	CN	1	1	1
45255	67	1	25	0	1	1	PROV	CN	1	1	1
45255	67	1	21	0	1	1	PROV	CN	1	1	1
164205	68	0	5	0	1	1	IMED	CN	1	1	1
52331	43	1	5	1	1	1	IMED	CN	1	0	1
52331	43	1	6	1	1	1	IMED	CN	1	0	1
50203	67	0	6	1	1	1	DEF	CN	0	1	1
163551	46	1	15	1	1	1	ainda n terminou	CN	0	1	1
164390	48	1	4	1	1	1	PROV	CN	0	1	1
33151	64	1	14	1	1	0	DEF	CN	0	1	1
166711	60	0	4	0	0	0	PROV	CN	0	1	1
166711	60	0	4	0	0	0	PROV	CN	0	1	1
76861	68	0	20	0	1	1	DEF	CN	1	1	1
49277	67	0	10	sem info	1	1	ainda n terminou	CN	0	1	1
180220	34	1	22	0	1	1	DEF	CN	1	1	1
180220	34	1	22	0	1	1	DEF	CN	1	1	1
180101	40	0	22	sem info	1	1	DEF	CN	1	1	1
95716	65	1	31	1	1	1	DEF	CN	1	1	1
55420	68	1	14	0	1	0	PROV	CN	1	1	1
55420	68	1	2	1	1	0	ainda n terminou	CN	1	1	1
178977	32	1	9	0	1	1	DEF	CN	1	1	1
165667	43	0	15	1	1	1	PROV	CN	1	0	1
166735	72	0	19	0	1	0	DEF	CN	1	0	1
155035	47	0	1	1	1	0	IMED	HE	1	1	1
155035	47	0	15	0	1	0	IMED	CN	1	1	1
115518	45	1	44	1	1	1	PROV	CN	0	1	1
115518	45	1	41	0	1	1	PROV	CN	0	1	1
115518	45	1	41	0	1	1	PROV	CN	0	1	1
92209	47	1	40	0	1	1	PROV	CN	1	1	1
141223	40	1	20	0	1	1	DEF	CN	1	1	1
67923	58	0	5	0	1	1	ainda n terminou	CN	1	1	1
138901	67	1	20	1	1	0	PROV	CN	0	1	1
141493	61	0			1	1			1	1	1	* nao iniciou o tratamento
142485	34	1	12	0	1	1	DEF	CN	1	1	1
140141	58	1	5	0	1	1	IMED	HE	1	1	1
140141	58	1	5	0	1	1	IMED	HE	1	1	1
140141	58	1	9	0	1	1	IMED	CN	1	1	1
24462	54	0	34	1	1	1	PROV	CN	0	0	1
141432	79	0	22	0	1	0	IMED	HE	0	1	1
141432	79	0	22	0	1	0	IMED	CN	0	1	1
141432	79	0	22	0	1	0	IMED	CN	0	1	1
155459	46	1			1	1			1	1	1	* nao iniciou o tratamento
155832	62	0	8	0	1	1	DEF	CN	1	1	1
159434	22	1	22	1	1	1	PROV	CN	1	0	1
157748	59	0	33	0	1	0	PROV	CN	0	1	1
159403	72	0	10	0	1	1	DEF	CN	1	1	1
110539	60	1	40	0	1	1	PROV	CN	0	1	1
145080	58	1	15	0	1	1	DEF	CN	0	1	1
88444	64	1	19	1	1	1	PROV	CN	0	0	1
155970	30	1	3	0	1	1	ainda n terminou	CN	0	1	1
7962	63	1	18	0	1	1	PROV	CN	1	0	1
7962	63	1	21	0	1	1	PROV	CN	1	1	1
7962	63	1	21	0	1	1	PROV	CN	1	1	1
156304	66	1	14	1	1	1	PROV	CN	0	1	1
156304	66	1	20	0	1	1	PROV	CN	0	1	1
65254	73	1	11	1	1	1	PROV	CN	0	1	1
179289	58	1	2	1	1	1	ainda n terminou	CN	1	1	1
179289	58	1	2	0	1	1	ainda n terminou	CN	1	1	1
178551	50	1	12	0	1	1	ainda n terminou	CN	1	1	1
178551	50	1	12	0	1	1	ainda n terminou	CN	1	1	1
179952	47	1	18	0	1	1	DEF	CN	1	1	1
98775	67	1	23	0	1	1	DEF	CN	0	1	1
131491	59	0	33	0	1	1	PROV	CN	0	1	1
179255	48	0	13	1	1	1	DEF	CN	1	1	1
179255	48	0	13	0	1	1	DEF	CN	1	1	1
179255	48	0	13	0	1	1	DEF	CN	1	1	1
174144	56	1	10	1	1	1	DEF	CN	1	1	1
156302	51	0	8	1	1	1	DEF	CN	0	0	1
156302	51	0	8	0	1	1	DEF	CN	0	1	1
156302	51	0	8	0	1	1	DEF	CN	0	1	1
100157	43	1	11	0	1	1	PROV	CN	1	0	1
143357	40	1	14	1	1	1	desistiu na fase protetica	CN	0	1	1
143357	40	1	14	1	1	1	desistiu na fase protetica	CN	0	1	1
29384	39	0	45	1	1	0	PROV	CN	1	0	1
29384	39	0	45	1	1	0	PROV	CN	1	0	1
2882	58	1	14	0	1	1	IMED	CN	1	1	1
88570	59	1	16	1	1	1	PROV	CN	0	0	1
157961	54	1	39	0	1	1	PROV	CN	1	0	1
157961	54	1	32	0	1	1	PROV	CN	1	0	1
142995	72	0			1	0			0	1	1	* Cancelou a cirurgia e fez protese total
142995	72	0			1	0			0	1	1
142995	72	0			1	0			0	1	1
142995	72	0			1	0			0	1	1
147980	61	0	15	1	0	0	DEF	CN	0	1	1
130754	68	0	16	1	1	1	PROV	CN	0	1	1
67739	69	1	44	1	1	1	DEF	CN	1	1	1
165657	69	0	31	0	1	1	DEF	CN	1	1	1
165657	69	0	31	0	1	1	DEF	HE	1	1	1
165657	69	0	13	1	1	1	DEF	CN	1	1	1
138715	56	1	15	0	1	0	IMED	CN	0	1	1
166669	57	1	26	sem info	1	1	sem info	CN	1	1	1
166669	57	1	26	sem info	1	1	sem info	CN	1	1	1
167133	67	0	17	sem info	1	0	DEF	CN	0	1	1
87307	37	1	25	1	0	0	DEF	CN	0	1	1
87307	37	1	25	1	0	0	DEF	CN	0	1	1
168989	78	0	14	0	1	1	IMED	CN	0	1	1
28456	62	1	13	0	0	0	IMED	CN	0	1	1
160975	45	1	4	sem info	1	1	ainda n terminou	CN	0	1	1
89929	58	1	17	0	1	0	ainda n terminou	CN	1	1	1
16525	62	0	19	0	0	0	IMED	CN	0	1	1
113972	69	1	11	0	0	1	nao terminou	CN	0	1	1
160711	37	1	5	0	1	1	PROV	CN	0	1	1
57249	34	1			1	1			1	1	1	*Paciente nao voltou mais depois de solicitacao de orcamento
57249	34	1			1	1			1	1	1
155034	41	1	13	0	1	0	ainda n terminou	CN	1	1	1
155034	41	1	13	0	1	0	ainda n terminou	CN	1	1	1
181099	40	1	26	1	1	1	DEF	CN	1	0	1
181099	40	1	26	1	1	1	DEF	CN	1	1	1
179183	41	1	5	1	1	1	ainda n terminou	CN	1	1	1
121446	38	1			1	1			1	1	1	*Paciente pagou o orcamento, porem nao comecou o tratamento, pois ela estava gravida
121446	38	1			1	1			1	1	1
177312	36	0		1	1	1			1	0	1	*Paciente precisa terminar tratamento de orto antes
179312	55	0	11	0	1	1	DEF	CN	1	1	1
63107	55	1	16	0	0	1	DEF	CN	1	1	1
63107	55	1	37	1	0	1	PROV	CN	1	0	1
178929	59	0	19	1	1	0	IMED	CN	1	0	1
178929	59	0	19	1	1	0	IMED	CN	1	0	1
178929	59	0	19	1	1	0	IMED	CN	1	0	1
179198	45	1	21	0	1	1	PROV	CN	1	1	1
87315	62	1	20	1	1	1	PROV	CN	0	0	1
87315	62	1	37	1	1	1	PROV	CN	0	1	1
180825	63	1	20	1	1	0	PROV	CN	1	0	1
180825	63	1	20	1	1	0	PROV	CN	1	1	1
90206	64	0	15	sem info	1	0	DEF	CN	0	1	1
30370	64	1	6	0	1	1	IMED	CN	0	1	1
132514	69	0	8	1	0	1	IMED	HE	0	1	1
132514	69	0	5	0	0	1	IMED	HE	0	1	1
84639	61	0	32	0	1	1	PROV	CN	1	0	1
53670	52	0	2	sem info	1	1	sem info	CN	1	1	1
53670	52	0	2	sem info	1	1	sem info	CN	1	1	1
166937	59	1	14	0	1	1	IMED	CN	1	1	1
101383	38	1	6	1	1	1	nao terminou fase protetico	CN	1	0	1
101383	38	1	6	1	1	1	nao terminou fase protetico	CN	1	0	1
68803	70	1	6	0	1	1	PROV	CN	0	0	1
15609	46	1	37	1	1	1	PROV	CN	1	1	1
163871	44	1	19	0	1	0	ainda n terminou	CN	0	1	1
99150	63	1	27	0	1	1	DEF	CN	0	0	1
165228	17	1	5	1	1	1	PROV	CN	1	1	1
166097	61	1	3	0	1	1	ainda n terminou	CN	0	1	1
166097	61	1	3	0	1	1	ainda n terminou	CN	0	1	1
166097	61	1	3	0	1	1	ainda n terminou	CN	0	1	1
28488	37	1	5	1	1	1	PROV	CN	0	1	1
115035	48	1	18	1	1	1	nao terminou fase protetico	CN	0	0	1
113425	65	0	17	1	1	1	PROV	CN	1	0	1
16498	55	1	15	0	1	1	DEF	CN	1	1	1
159988	52	0	12	0	1	1	DEF	CN	1	1	1
178861	48	1	21	0	1	1	DEF	CN	1	1	1
179809	55	1	21	1	1	1	PROV	CN	1	1	1
178637	46	1	10	0	1	1	PROV	CN	0	1	1
178637	46	1	10	0	1	1	PROV	CN	0	1	1
179702	42	1	17	0	1	1	DEF	CN	1	1	1
178804	44	1	14	0	1	1	DEF	CN	1	0	1
30145	56	1	13	1	1	1	DEF	CN	1	1	1
30145	56	1	13	1	1	1	DEf	CN	1	0	1
179795	51	0			1	1			1	1	1	* Nao comecou tratamento. O paciente estava em tratamento com toxina botulinica
179795	51	0			1	1			1	1	1
179795	51	0			1	1			1	1	1
169354	46	1	12	1	1	1	desistiu na fase protetica	CN	1	1	1
149074	35	1	14	1	1	1	DEF	CN	1	1	1
149074	35	1	14	0	1	1	DEF	CN	1	1	1
49961	67	0	52	1	1	1	PROV	CN	0	0	1
49961	67	0	52	1	1	1	PROV	CN	0	0	1
49961	67	0	52	1	1	1	PROV	CN	0	0	1
155054	72	1	4	0	1	0	IMED	CN	1	1	1
5163	67	1	8	0	1	1	PROV	CN	0	1	1
45894	79	0	11	0	1	1	IMED	CN	1	1	1
156085	67	0	41	0	1	1	PROV	CN	1	1	1
156085	67	0	41	1	1	1	PROV	CN	1	1	1
155909	66	1	13	1	1	1	PROV	CN	0	1	1
155539	68	0	12	0	1	1	IMED	CN	0	1	1
155539	68	0	12	0	1	1	IMED	CN	0	1	1
155539	68	0	8	1	1	1	IMED	CN	0	1	1
155539	68	0	8	1	1	1	IMED	CN	0	1	1
52231	64	0	12	0	1	1	ainda n terminou	CN	1	1	1
161947	64	0	20	1	1	1	ainda n terminou	CN	0	1	1
161947	64	0	20	1	1	1	ainda n terminou	CN	0	1	1
161947	64	0	20	1	1	1	ainda n terminou	CN	0	1	1
152792	54	1	23	0	1	0	DEF	HE	0	1	1
158246	56	0	21	1	1	1	PROV	CN	1	1	1
154373	51	1	7	1	1	1	PROV	CN	0	1	1
75237	62	1	5	0	1	1	desistiu na fase protetica	CN	1	0	1
78589	59	0	18	1	1	1	PROV	CN	1	1	1
170142	48	0	18	1	1	1	IMED	CN	0	0	1
170142	48	0	18	0	1	1	IMED	CN	0	1	1
178579	68	1	13	1	1	1	DEF	CN	1	0	1
165132	38	0	8	0	1	1	DEF	CN	1	1	1
178843	50	1	20	1	1	1	PROV	CN	1	0	1
6350	66	1	12	1	1	1	DEF	CN	0	1	1
89767	72	1	16	1	0	1	DEF	CN	0	1	1
148018	46	0	20	1	1	0	PROV	CN	1	1	1
54710	62	1	20	1	1	1	nao terminou fase protetico	CN	1	0	1
29853	57	0	18	0	1	1	DEF	CN	1	1	1
23245	75	1	8	0	1	1	IMED	CN	1	1	1
167165	57	1	5	0	1	0	nao terminou fase protetico	CN	1	1	1
165780	28	1	31	0	1	1	DEF	CN	1	0	1
80021	77	1	31	0	1	1	DEF	CN	1	1	1
179704	27	0	30	0	1	1	DEF	CN	1	1	1
179704	27	0	30	0	1	1	DEF	CN	1	1	1
142359	32	0	8	0	1	1	DEF	HI	1	1	1
142788	42	1	6	0	1	1	desistiu na fase protetica	CN	1	1	1
142788	42	1	6	0	1	1	desistiu na fase protetica	CN	1	1	1
152091	56	1	9	0	0	1	IMED	HE	0	1	1
152091	56	1	9	0	0	1	IMED	HE	0	1	1
14067	81	1	15	1	0	1	IMED	CN	0	1	1
85636	70	1	29	1	1	1	PROV	CN	1	1	1
104268	64	0	31	0	1	1	DEF	CN	1	0	1
85509	49	1	4	0	1	1	PROV	sem info	1	1	0

## Sheet: Removidos dados vermelhos
	Idade	Sexo (Masculino=0, Feminino= 1)	Tempo de instalação do implante	Local da instalação do implante (Mandibula=0, Maxila=1)	Diabetes (Sim=0 Não=1)	Fumo (Sim=0 Não=1)	Tipo de provisionalização protética (PROV, DEF, IMED)	Tipo de sistema de implante utilizado (HI, HE, CN)	Uso contínuo de medicamentos (Sim=0 Não=1)	Realização de enxertia óssea prévia (Sim=0 Não=1)	perda de implante (Sim=0 Nao=1)				Idade	Sexo (Masculino=0, Feminino= 1)	Tempo de instalação do implante	Local da instalação do implante (Mandibula=0, Maxila=1)	Diabetes (Sim=0 Não=1)	Fumo (Sim=0 Não=1)	Tipo de provisionalização protética (PROV, DEF, IMED)	Tipo de sistema de implante utilizado (HI, HE, CN)	Uso contínuo de medicamentos (Sim=0 Não=1)	Realização de enxertia óssea prévia (Sim=0 Não=1)	perda de implante (Sim=0 Nao=1)	Tempo
181	56	1	2	1	1	1	IMED	HE	1	1	0			11171	63	Masc	1	Mand	Não	Não	sem info	CN	Sim	Não	Não	1;6
1956	65	0	8	0	0	1	PROV	CN	0	1	1			20489	68	Fem	1	Maxi	Não	Não	IMED	CN	Sim	Não	Não	1;6
2578	52	0	36	sem info	1	1	DEF	HE	0	1	1			21028	49	Masc	1	Maxi	Sim	Sim	PROV	CN	Sim	Sim	Não	1;6
2578	56	1	4	0	1	1	IMED	HE	0	1	1			29392	43	Fem	1	Mand	Não	Não	IMED	CN	Não	Não	Não	1;6
2790	75	1	14	1	0	1	PROV	CN	0	0	1			29392	43	Fem	1	Mand	Não	Não	IMED	CN	Não	Não	Não	1;6
2882	58	1	14	0	1	1	IMED	CN	1	1	1			32165	54	Fem	1	Maxi	Não	Não	IMED	CN	Sim	Não	Não	1;6
3507	55	1	9	0	1	0	DEF	CN	1	1	1			32165	54	Fem	1	Maxi	Não	Não	IMED	CN	Sim	Não	Não	1;6
5130	61	1	6	1	1	1	PROV	CN	0	0	1			33792	63	Fem	1	Maxi	Não	Não	IMED	CN	Não	Sim	Não	1;6
5130	61	1	4	0	1	1	PROV	CN	0	1	1			37691	45	Fem	1	Mand	Não	Não	IMED	HE	Sim	Não	Não	1;6
5163	67	1	8	0	1	1	PROV	CN	0	1	1			37691	45	Fem	1	Mand	Não	Não	IMED	HE	Sim	Não	Não	1;6
6350	66	1	12	1	1	1	DEF	CN	0	1	1			54537	61	Fem	1	Maxi	Não	Não	IMED	CN	Não	Não	Não	1;6
7152	56	1	10	1	1	1	DEF	HI	0	0	1			83743	69	Masc	1	Maxi	Não	Não	DEF	CN	Sim	Não	Não	1;6
7189	53	0	15	0	1	1	DEF	HE	1	1	1			91337	66	Fem	1	Mand	Não	Sim	PROV	CN	Sim	Não	Não	1;6
7190	71	1	9	0	1	1	DEF	CN	0	1	1			94875	55	Masc	1	Maxi	Não	Não	IMED	CN	Não	Não	Não	1;6
7962	63	1	18	0	1	1	PROV	CN	1	0	1			113304	63	Fem	1	Maxi	Não	Não	PROV	CN	Sim	Não	Não	1;6
7962	63	1	21	0	1	1	PROV	CN	1	1	1			127136	52	Masc	1	Maxi	Não	Não	IMED	CN	Sim	Não	Não	1;6
7962	63	1	21	0	1	1	PROV	CN	1	1	1			141918	40	Masc	1	Maxi	Não	Não	IMED	CN	Não	Sim	Não	1;6
9938	53	1	15	1	1	1	PROV	CN	0	0	1			150730	64	Masc	1	Mand	Não	Não	DEF	CN	Sim	Não	Não	1;6
10176	69	0	13	1	1	1	DEF	CN	0	1	1			152404	56	Fem	1	Mand	Não	Não	IMED	CN	Não	Sim	Não	1;6
10789	62	1	15	0	1	1	DEF	CN	1	0	1			152404	56	Fem	1	Mand	Não	Não	IMED	CN	Não	Não	Não	1;6
10789	62	1	15	0	1	1	DEF	CN	1	0	1			152404	56	Fem	1	Mand	Não	Não	IMED	CN	Não	Não	Não	1;6
10789	62	1	24	0	1	1	PROV	CN	1	0	1			155035	47	Masc	1	Maxi	Não	Sim	IMED	HE	Não	Não	Não	1;6
10820	58	1	10	1	1	1	DEF	CN	0	1	1			157074	52	Fem	1	Maxi	Não	Sim	IMED	CN	Sim	Não	Não	1;6
10820	58	1	17	0	1	1	PROV	HI	0	1	1			158984	60	Fem	1	Mand	Não	Sim	IMED	HE	Não	Não	Não	1;6
10820	58	1	17	0	1	1	PROV	HI	0	1	1			159035	41	Fem	1	Mand	Não	Não	DEF	HI	Sim	Não	Não	1;6
10820	58	1	9	1	1	1	PROV	CN	0	1	1			159035	41	Fem	1	Maxi	Não	Não	DEF	HI	Sim	Não	Não	1;6
10911	49	1	11	0	1	1	sem info	CN	1	1	1			159338	61	Fem	1	Maxi	Não	Não	sem info	CN	Não	Sim	Não	1;6
11171	63	0	1	0	1	1	sem info	CN	0	1	1			160075	50	Fem	1	Mand	Não	Não	sem info	CN	Sim	Não	Não	1;6
11171	63	0	5	1	1	1	PROV	CN	0	1	1			160075	50	Fem	1	Maxi	Não	Não	sem info	CN	Sim	Não	Não	1;6
11171	63	0	5	1	1	1	PROV	CN	0	1	1			160075	50	Fem	1	Mand	Não	Não	sem info	CN	Sim	Não	Não	1;6
11171	63	0	5	1	1	1	PROV	CN	0	1	1			160477	58	Fem	1	Maxi	Não	Não	sem info	CN	Não	Sim	Não	1;6
11475	57	0	11	1	0	0	IMED	CN	0	1	1			165794	43	Fem	1	Maxi	Não	Sim	sem info	CN	Não	Não	Não	1;6
11543	73	1	11	1	1	1	PROV	CN	1	1	1			165794	43	Fem	1	Maxi	Não	Sim	sem info	CN	Não	Não	Não	1;6
12520	57	1	28	1	1	1	PROV	CN	1	1	1			165794	43	Fem	1	Mand	Não	Sim	sem info	CN	Não	Não	Não	1;6
12520	57	1	28	1	1	1	PROV	CN	1	1	1			165794	43	Fem	1	Mand	Não	Sim	sem info	CN	Não	Não	Não	1;6
14067	81	1	15	1	0	1	IMED	CN	0	1	1			169506	54	Fem	1	Mand	Não	Não	sem info	CN	Sim	Não	Não	1;6
15372	57	1	35	0	1	1	PROV	CN	1	1	1			171614	69	Masc	1	Mand	Não	Não	PROV	CN	Sim	Não	Não	1;6
15609	46	1	37	1	1	1	PROV	CN	1	1	1			181	56	Fem	2	Maxi	Não	Não	IMED	HE	Não	Não	Sim	1;6
15882	61	0	17	0	1	1	PROV	CN	1	1	1			22814	56	Fem	2	Maxi	Não	Não	IMED	CN	Sim	Sim	Não	1;6
15882	61	0	29	0	1	1	PROV	CN	1	0	1			22814	56	Fem	2	Maxi	Não	Não	IMED	CN	Sim	Sim	Não	1;6
15882	61	0	29	0	1	1	PROV	CN	1	0	1			41391	58	Fem	2	Maxi	sem info	Não	sem info	CN	Sim	Não	Não	1;6
15882	61	0	27	0	1	1	PROV	CN	1	1	1			41391	58	Fem	2	Maxi	sem info	Não	sem info	CN	Sim	Não	Não	1;6
15979	59	1	13	0	1	1	DEF	CN	0	1	1			49826	36	Fem	2	Mand	Não	Não	perdeu antes de fase protetico	CN	Não	Não	Sim	1;6
16498	55	1	15	0	1	1	DEF	CN	1	1	1			49826	36	Fem	2	Mand	Não	Não	perdeu antes de fase protetico	CN	Não	Não	Sim	1;6
16525	62	0	19	0	0	0	IMED	CN	0	1	1			50348	65	Masc	2	Maxi	Sim	Não	sem info	CN	Sim	Sim	Não	1;6
17749	64	0	15	0	1	1	DEF	CN	0	0	1			53670	52	Masc	2	sem info	Não	Não	sem info	CN	Não	Não	Não	1;6
17749	64	0	15	0	1	1	DEF	CN	0	0	1			53670	52	Masc	2	sem info	Não	Não	sem info	CN	Não	Não	Não	1;6
19477	58	1	12	0	1	1	DEF	CN	1	1	1			55420	68	Fem	2	Maxi	Não	Sim	ainda n terminou	CN	Não	Não	Não	1;6
20436	49	1	14	0	1	1	DEF	CN	0	1	0			61208	51	Fem	2	Mand	Não	Não	PROV	CN	Sim	Não	Não	1;6
20489	68	1	1	1	1	1	IMED	CN	0	1	1			68721	49	Masc	2	Maxi	Não	Não	IMED	CN	Sim	Não	Não	1;6
21028	49	0	1	1	0	0	PROV	CN	0	0	1			68721	49	Masc	2	Maxi	Não	Não	PROV	CN	Sim	Não	Não	1;6
21028	49	0	36	1	0	0	PROV	CN	0	1	1			68721	49	Masc	2	Maxi	Não	Não	IMED	CN	Sim	Não	Não	1;6
22393	60	1	8	1	1	1	IMED	CN	1	0	1			68721	49	Masc	2	Mand	Não	Não	PROV	CN	Sim	Sim	Não	1;6
22393	60	1	14	1	1	1	DEF	CN	1	0	1			68721	49	Masc	2	Maxi	Não	Não	IMED	CN	Sim	Não	Não	1;6
22814	56	1	2	1	1	1	IMED	CN	0	0	1			71417	57	Fem	2	Mand	Não	Não	IMED	CN	Sim	Não	Não	1;6
22814	56	1	2	1	1	1	IMED	CN	0	0	1			76434	75	Masc	2	Maxi	Não	Não	sem info	CN	Não	Não	Não	1;6
23245	75	1	8	0	1	1	IMED	CN	1	1	1			76434	75	Masc	2	Maxi	Não	Não	sem info	CN	Não	Não	Não	1;6
23482	66	1	12	1	1	1	sem info	CN	1	0	1			77982	54	Fem	2	Mand	Não	Não	sem info	CN	Não	Não	Não	1;6
23587	64	0	11	0	0	0	DEF	CN	0	0	1			92644	24	Masc	2	Maxi	Não	Não	sem info	CN	Não	Não	Não	1;6
23587	64	0	9	0	0	0	DEF	CN	0	0	1			96051	59	Masc	2	Maxi	Não	Não	sem info	CN	Sim	Não	Não	1;6
24378	65	1	13	1	1	1	DEF	CN	0	1	1			98643	56	Fem	2	Maxi	Não	Sim	IMED	HE	Não	Não	Não	1;6
24378	65	1	13	1	1	1	DEF	CN	0	1	1			98643	56	Fem	2	Maxi	Não	Sim	IMED	HE	Não	Não	Não	1;6
24462	54	0	34	1	1	1	PROV	CN	0	0	1			129025	59	Masc	2	Maxi	Não	Sim	sem info	CN	Não	Não	Não	1;6
24887	59	0	11	1	0	1	PROV	CN	0	1	1			137528	36	Fem	2	Maxi	Não	Não	PROV	CN	Sim	Não	Não	1;6
24887	59	0	8	1	0	1	PROV	CN	0	1	1			141674	61	Fem	2	Maxi	Não	Não	IMED	CN	Sim	Não	Não	1;6
26189	63	0	11	1	1	1	DEF	CN	0	0	1			141674	61	Fem	2	sem info	Não	Não	sem info	CN	Sim	Sim	Não	1;6
27244	44	0	4	0	1	1	PROV	CN	0	1	1			141674	61	Fem	2	sem info	Não	Não	sem info	CN	Sim	Sim	Não	1;6
27244	44	0	4	0	1	1	PROV	CN	0	1	0			141674	61	Fem	2	sem info	Não	Não	sem info	CN	Sim	Sim	Não	1;6
27369	53	0	6	0	1	1	IMED	HE	1	1	1			141877	23	Fem	2	Maxi	Não	Não	sem info	CN	Não	Sim	Não	1;6
27369	53	0	6	0	1	1	IMED	HE	1	1	1			148570	55	Masc	2	Maxi	Não	Não	IMED	CN	Não	Sim	Não	1;6
27369	52	0	4	1	1	1	PROV	CN	1	1	1			148860	44	Fem	2	Maxi	Não	Não	sem info	CN	Não	Sim	Não	1;6
27986	61	1	21	0	1	1	DEF	CN	1	1	1			150924	70	Fem	2	Mand	Não	Não	IMED	CN	Sim	Não	Sim	1;6
28357	51	1	19	1	1	1	PROV	CN	1	1	1			151029	70	Masc	2	Maxi	Não	Não	IMED	HE	Sim	Não	Não	1;6
28357	51	1	15	1	1	1	PROV	CN	1	1	1			153584	58	Masc	2	Maxi	Sim	Não	IMED	CN	Sim	Não	Sim	1;6
28414	39	1	20	1	1	0	PROV	CN	1	1	1			153584	58	Masc	2	Maxi	Sim	Não	IMED	CN	Sim	Não	Não	1;6
28456	62	1	13	0	0	0	IMED	CN	0	1	1			157952	49	Fem	2	Mand	Não	Não	DEF	HI	Sim	Não	Não	1;6
28488	37	1	5	1	1	1	PROV	CN	0	1	1			157977	43	Fem	2	Mand	Não	Não	PROV	CN	Não	Não	Não	1;6
28696	67	1	10	1	1	1	PROV	CN	0	0	1			159646	55	Masc	2	Maxi	Não	Sim	sem info	HI	Sim	Não	Não	1;6
29159	45	0	10	1	1	1	DEF	HI	0	0	1			159731	27	Masc	2	Maxi	Não	Não	IMED	CN	Não	Não	Não	1;6
29384	39	0	45	1	1	0	PROV	CN	1	0	1			163311	54	Fem	2	Maxi	Não	Não	sem info	CN	Não	Não	Não	1;6
29384	39	0	45	1	1	0	PROV	CN	1	0	1			164544	51	Masc	2	Mand	Não	Não	sem info	CN	Não	Não	Não	1;6
29392	43	1	1	0	1	1	IMED	CN	1	1	1			164544	51	Masc	2	Maxi	Não	Não	sem info	CN	Não	Não	Não	1;6
29392	43	1	1	0	1	1	IMED	CN	1	1	1			167743	47	Masc	2	Maxi	Não	Não	DEF	CN	Não	Não	Não	1;6
29392	43	1	22	1	1	1	PROV	CN	1	0	1			167743	47	Masc	2	Maxi	Não	Não	DEF	CN	Não	Não	Não	1;6
29809	73	1	7	0	1	1	IMED	CN	0	1	1			167743	47	Masc	2	Maxi	Não	Não	DEF	CN	Não	Não	Não	1;6
29853	57	0	18	0	1	1	DEF	CN	1	1	1			167743	47	Masc	2	Mand	Não	Não	DEF	CN	Não	Não	Não	1;6
30131	44	1	5	0	sem info	1	DEF	CN	1	1	1			167743	47	Masc	2	Mand	Não	Não	DEF	CN	Não	Não	Não	1;6
30145	56	1	13	1	1	1	DEF	CN	1	1	1			168914	41	Fem	2	Mand	Não	Não	IMED	HI	Sim	Não	Não	1;6
30145	56	1	13	1	1	1	DEf	CN	1	0	1			171549	67	Fem	2	Mand	Sim	Não	sem info	CN	Sim	Não	Não	1;6
30350	47	1	10	1	1	1	DEF	CN	0	0	1			172272	30	Fem	2	Maxi	Não	Sim	PROV	CN	Não	Não	Não	1;6
30370	64	1	6	0	1	1	IMED	CN	0	1	1			172272	30	Fem	2	Maxi	Não	Sim	PROV	CN	Não	Não	Não	1;6
30384	82	1	12	1	1	1	DEF	HE	1	1	1			179289	58	Fem	2	Maxi	Não	Não	ainda n terminou	CN	Não	Não	Não	1;6
30605	39	1	4	0	1	0	sem info	CN	0	0	1			179289	58	Fem	2	Mand	Não	Não	ainda n terminou	CN	Não	Não	Não	1;6
30704	56	0	6	1	0	0	IMED	CN	1	1	1			179381	31	Fem	2	Maxi	Não	Sim	sem info	HI	Não	Não	Não	1;6
30748	51	1	19	1	1	1	PROV	CN	0	1	1			183172	33	Fem	2	Mand	Não	Não	IMED	CN	Não	Sim	Não	1;6
30892	54	1	11	1	1	1	PROV	HE	0	1	1			35066	64	Fem	3	Maxi	Não	Não	IMED	HE	Sim	Sim	Não	1;6
30892	54	1	11	1	1	1	PROV	HE	0	1	1			35066	64	Fem	3	Maxi	Não	Não	IMED	HE	Sim	Sim	Não	1;6
31773	77	1	14	1	1	1	DEF	HE	0	1	1			35066	64	Fem	3	Maxi	Não	Não	IMED	HE	Sim	Sim	Não	1;6
31800	37	1	12	0	1	1	perdeu antes de fase protetico	CN	1	0	0			54595	75	Fem	3	Mand	Não	Não	IMED	CN	Sim	Não	Não	1;6
32165	54	1	1	1	1	1	IMED	CN	0	1	1			54595	75	Fem	3	Mand	Não	Não	IMED	CN	Sim	Não	Não	1;6
32165	54	1	1	1	1	1	IMED	CN	0	1	1			56385	40	Masc	3	sem info	Não	Não	sem info	CN	Sim	Não	Não	1;6
32409	52	1	4	0	1	1	sem info	CN	0	1	1			56385	40	Masc	3	sem info	Não	Não	sem info	CN	Sim	Não	Não	1;6
32409	52	1	10	1	1	1	sem info	CN	0	1	1			56863	55	Fem	3	Mand	Não	Não	IMED	HE	Sim	Não	Não	1;6
32826	58	0	20	1	1	1	IMED	HE	0	0	1			72941	73	Masc	3	Maxi	Não	Não	IMED	HE	Sim	Não	Não	1;6
33040	43	1	10	1	1	1	desistiu na fase protetica	CN	1	1	1			75052	42	Fem	3	Mand	Não	Não	DEF	HI	Sim	Não	Não	1;6
33151	64	1	14	1	1	0	DEF	CN	0	1	1			96468	52	Fem	3	Mand	Não	Não	sem info	CN	Sim	Não	Não	1;6
33247	47	0	12	0	1	0	PROV	CN	1	1	1			101094	65	Fem	3	Mand	Não	Não	DEF	CN	Sim	Não	Não	1;6
33247	47	0	12	0	1	0	PROV	CN	1	1	1			127249	67	Masc	3	Mand	Sim	Não	DEF	HI	Sim	Não	Não	1;6
33599	48	1	48	1	1	1	DEF	CN	1	0	1			128038	61	Fem	3	Maxi	Não	Não	PROV	CN	Não	Não	Não	1;6
33599	48	1	48	1	1	1	DEF	CN	1	0	1			128038	61	Fem	3	Maxi	Não	Não	PROV	CN	Não	Não	Não	1;6
33751	66	1	6	1	1	1	IMED	CN	0	1	1			128545	69	Fem	3	Maxi	Não	Sim	IMED	HE	Sim	Sim	Não	1;6
33792	63	1	1	1	1	1	IMED	CN	1	0	1			128545	69	Fem	3	Maxi	Não	Sim	IMED	HE	Sim	Sim	Não	1;6
33798	44	0	8	1	1	1	IMED	CN	1	0	1			133194	54	Fem	3	Maxi	Não	Não	IMED	CN	Sim	Sim	Não	1;6
34304	46	0	17	1	1	1	DEF	CN	1	1	1			133194	54	Fem	3	Maxi	Não	Não	IMED	CN	Sim	Sim	Não	1;6
34304	46	0	17	1	1	1	DEF	CN	1	1	1			137236	66	Masc	3	Maxi	Não	Não	IMED	CN	Não	Não	Não	1;6
34304	46	0	23	1	1	1	DEF	CN	1	0	0			137236	66	Masc	3	Maxi	Não	Não	IMED	CN	Não	Não	Não	1;6
35066	64	1	3	1	1	1	IMED	HE	0	0	1			137236	66	Masc	3	Maxi	Não	Não	IMED	CN	Não	Não	Não	1;6
35066	64	1	3	1	1	1	IMED	HE	0	0	1			139090	64	Masc	3	Mand	Sim	Não	DEF	CN	Sim	Não	Não	1;6
35066	64	1	3	1	1	1	IMED	HE	0	0	1			139218	57	Fem	3	Mand	Não	Não	PROV	CN	Sim	Sim	Não	1;6
37691	45	1	1	0	1	1	IMED	HE	0	1	1			148430	45	Masc	3	sem info	Não	Não	IMED	CN	Não	Não	Não	1;6
37691	45	1	1	0	1	1	IMED	HE	0	1	1			148860	44	Fem	3	Maxi	Não	Não	PROV	CN	Não	Sim	Não	1;6
37929	77	1	5	1	0	1	PROV	CN	0	1	1			148860	44	Fem	3	Mand	Não	Não	PROV	CN	Não	Não	Sim	1;6
38530	55	1	26	1	1	1	PROV	CN	1	1	1			150730	64	Masc	3	Maxi	Não	Não	DEF	CN	Sim	Não	Não	1;6
38924	62	1	6	1	0	1	PROV	HE	0	0	1			152577	40	Fem	3	Maxi	Não	Não	IMED	CN	Não	Sim	Não	1;6
39395	47	0	27	1	1	1	PROV	CN	1	1	1			153584	58	Masc	3	Maxi	Sim	Não	PROV	CN	Sim	Sim	Não	1;6
39395	47	0	27	1	1	1	PROV	CN	1	1	1			155755	53	Masc	3	Maxi	Não	Não	PROV	CN	Não	Não	Não	1;6
39891	59	1	17	1	1	1	DEF	CN	1	1	1			155970	30	Fem	3	Mand	Não	Não	ainda n terminou	CN	Sim	Não	Não	1;6
40785	53	1	4	0	1	1	IMED	CN	1	1	1			156536	53	Fem	3	Mand	Não	Não	PROV	HI	Sim	Sim	Não	1;6
40979	44	1	26	0	1	1	DEF	HI	1	1	1			157178	62	Masc	3	Mand	Não	Não	IMED	HE	Não	Não	Não	1;6
40979	44	1	26	0	1	1	DEF	HI	1	1	1			157968	54	Fem	3	Maxi	Não	Não	sem info	CN	Não	Não	Não	1;6
41193	79	0	7	1	1	1	DEF	CN	0	0	1			162519	57	Fem	3	Maxi	Não	Não	IMED	CN	Sim	Não	Não	1;6
41193	79	0	14	1	1	1	PROV	CN	0	0	0			162519	57	Fem	3	Maxi	Não	Não	IMED	CN	Sim	Não	Não	1;6
41193	79	0	7	1	1	1	DEF	cN	0	0	1			163088	55	Fem	3	Maxi	Não	Não	sem info	HE	Não	Não	Não	1;6
41391	58	1	5	sem info (so tem etiqueta, sem identificar o dente)	sem info	1	sem info	CN	0	1	1			163311	54	Fem	3	Mand	Não	Não	sem info	CN	Não	Não	Não	1;6
41391	58	1	2	1	sem info	1	sem info	CN	0	1	1			164811	60	Fem	3	Maxi	Não	Não	IMED	CN	Não	Não	Não	1;6
41391	58	1	2	1	sem info	1	sem info	CN	0	1	1			166097	61	Fem	3	Mand	Não	Não	ainda n terminou	CN	Sim	Não	Não	1;6
41717	54	0	14	0	1	1	IMED	CN	1	1	1			166097	61	Fem	3	Mand	Não	Não	ainda n terminou	CN	Sim	Não	Não	1;6
41855	56	1	10	1	1	1	DEF	CN	0	1	1			166097	61	Fem	3	Mand	Não	Não	ainda n terminou	CN	Sim	Não	Não	1;6
41855	56	1	10	1	1	1	DEF	CN	0	1	1			170542	51	Fem	3	sem info	Não	Não	sem info	CN	Não	Não	Não	1;6
43531	61	1	48	1	1	0	PROV	CN	1	1	1			104821 ( So tem um- 08/05/19 - 701.120)	42	Fem	3	Mand	Não	Não	PROV	HI	Não	Sim	Não	1;6
43896	64	1	8	0	1	1	DEF	CN	1	1	1			2578	56	Fem	4	Mand	Não	Não	IMED	HE	Sim	Não	Não	1;6
44206	54	1	19	1	1	1	DEF	CN	0	0	1			5130	61	Fem	4	Mand	Não	Não	PROV	CN	Sim	Não	Não	1;6
44323	31	1	39	1	1	1	PROV	CN	1	1	1			27244	44	Masc	4	Mand	Não	Não	PROV	CN	Sim	Não	Não	1;6
44342	63	1	35	1	0	1	DEF	CN	0	1	1			27244	44	Masc	4	Mand	Não	Não	PROV	CN	Sim	Não	Sim	1;6
44731	63	1	23	0	1	1	PROV	HE	0	1	1			27369	52	Masc	4	Maxi	Não	Não	PROV	CN	Não	Não	Não	1;6
44898	52	1	10	0	1	0	IMED	CN	0	1	1			30605	39	Fem	4	Mand	Não	Sim	sem info	CN	Sim	Sim	Não	1;6
45255	67	1	25	0	1	1	PROV	CN	1	1	1			32409	52	Fem	4	Mand	Não	Não	sem info	CN	Sim	Não	Não	1;6
45255	67	1	21	0	1	1	PROV	CN	1	1	1			40785	53	Fem	4	Mand	Não	Não	IMED	CN	Não	Não	Não	1;6
45552	63	1	15	1	1	1	IMED	CN	1	1	1			66046	69	Fem	4	Mand	Não	Não	nao terminou fase protetico	CN	Sim	Não	Não	1;6
45552	62	1	12	0	1	1	IMED	HE	1	0	1			80256	65	Fem	4	Maxi	Sim	Não	IMED	HE	Sim	Sim	Não	1;6
45662	55	1	34	1	1	1	nao terminou fase protetico	CN	1	1	1			82694	58	Fem	4	Mand	Não	Não	PROV	CN	Sim	Não	Não	1;6
45672	56	1	14	1	1	1	IMED	HE	1	1	1			85509	49	Fem	4	Mand	Não	Não	PROV	sem info	Não	Não	Sim	1;6
45894	79	0	11	0	1	1	IMED	CN	1	1	1			88988	75	Masc	4	Maxi	Não	Não	DEF	HE	Sim	Não	Não	1;6
46305	55	1	24	1	1	1	PROV	CN	1	1	1			88988	75	Masc	4	Mand	Não	Não	DEF	HE	Sim	Não	Não	1;6
46305	55	1	9	1	1	1	PROV	CN	1	1	1			92412	61	Fem	4	Maxi	Não	Não	DEF	CN	Sim	Sim	Não	1;6
46554	52	1	5	1	1	1	DEF	CN	1	1	0			127907	55	Masc	4	Maxi	Não	Não	DEF	CN	Não	Não	Não	1;6
46554	52	1	28	1	1	1	PROV	CN	1	1	1			128038	61	Fem	4	Maxi	Não	Não	PROV	CN	Não	Não	Não	1;6
46554	52	1	24	1	1	1	DEF	CN	1	1	1			136337	61	Fem	4	Mand	Não	Não	sem info	CN	Sim	Sim	Não	1;6
46855	20	1	15	1	1	1	PROV	CN	0	1	1			137528	36	Fem	4	Maxi	Não	Não	PROV	CN	Sim	Não	Não	1;6
47579	54	1	13	1	1	1	DEF	HE	1	1	1			137572	41	Masc	4	Maxi	Não	Não	DEF	CN	Não	Sim	Não	1;6
48027	66	1	12	1	sem info	sem info	DEF	CN	sem info	1	1			138160	37	Fem	4	Mand	Não	Não	DEF	CN	Não	Não	Não	1;6
49277	67	0	10	sem info	1	1	ainda n terminou	CN	0	1	1			138160	37	Fem	4	Maxi	Não	Não	DEF	HI	Não	Não	Não	1;6
49826	36	1	2	0	1	1	perdeu antes de fase protetico	CN	1	1	0			138784	49	Fem	4	Mand	Não	Não	DEF	HI	Sim	Sim	Não	1;6
49826	36	1	2	0	1	1	perdeu antes de fase protetico	CN	1	1	0			141840	62	Fem	4	Maxi	Não	Não	IMED	CN	Sim	Não	Não	1;6
49826	36	1	15	0	1	1	PROV	CN	1	1	1			141840	62	Fem	4	Maxi	Não	Não	IMED	CN	Sim	Sim	Não	1;6
49936	39	1	9	1	1	1	DEF	CN	1	1	1			141918	40	Masc	4	Mand	Não	Não	IMED	CN	Não	Não	Não	1;6
49936	39	1	9	0	1	1	DEF	CN	1	1	1			142060	40	Masc	4	Mand	Não	Não	sem info	HI	Não	Sim	Não	1;6
49961	67	0	52	1	1	1	PROV	CN	0	0	1			142522	25	Masc	4	Maxi	Não	Não	PROV	CN	Não	Não	Não	1;6
49961	67	0	52	1	1	1	PROV	CN	0	0	1			149168	52	Fem	4	Maxi	Não	Não	IMED	HE	Sim	Não	Não	1;6
49961	67	0	52	1	1	1	PROV	CN	0	0	1			150947	54	Fem	4	Maxi	Não	Não	sem info	CN	Não	Sim	Não	1;6
50011	58	1	5	0	1	1	DEF	HI	1	1	1			152365	60	Fem	4	Maxi	Não	Não	IMED	HE	Não	Sim	Não	1;6
50203	67	0	6	1	1	1	DEF	CN	0	1	1			152365	60	Fem	4	Maxi	Não	Não	IMED	HE	Não	Sim	Não	1;6
50348	65	0	2	1	0	1	sem info	CN	0	0	1			153584	58	Masc	4	Mand	Sim	Não	PROV	CN	Sim	Não	Não	1;6
50857	42	0	6	1	1	1	DEF	CN	1	0	1			154039	53	Fem	4	Maxi	Não	Não	IMED	CN	Sim	Não	Não	1;6
52164	81	0	25	1	1	1	PROV	CN	0	0	1			154039	53	Fem	4	Maxi	Não	Não	IMED	CN	Sim	Não	Não	1;6
52231	64	0	12	0	1	1	ainda n terminou	CN	1	1	1			154039	53	Fem	4	Maxi	Não	Não	IMED	CN	Sim	Não	Não	1;6
52331	43	1	5	1	1	1	IMED	CN	1	0	1			155054	72	Fem	4	Mand	Não	Sim	IMED	CN	Não	Não	Não	1;6
52331	43	1	6	1	1	1	IMED	CN	1	0	1			156209	60	Fem	4	Maxi	Não	Não	sem info	CN	Sim	Sim	Não	1;6
52460	58	0	7	0	1	1	DEF	CN	1	1	1			156209	60	Fem	4	Mand	Não	Não	sem info	HI	Sim	Não	Não	1;6
52460	58	0	7	0	1	1	DEF	CN	1	1	1			156294	55	Fem	4	Maxi	Não	Não	sem info	HI	Não	Não	Não	1;6
52493	50	1	14	1	1	1	PROV	CN	1	1	1			156518	67	Masc	4	Mand	Não	Não	DEF	HI	Sim	Não	Não	1;6
52981	57	1	12	1	1	1	PROV	CN	1	0	1			156927	49	Masc	4	Maxi	Não	Não	sem info	CN	Sim	Sim	Não	1;6
53030	58	0	32	1	1	1	PROV	CN	1	1	1			158948	62	Masc	4	Maxi	Não	Não	IMED	HI	Sim	Não	Não	1;6
53137	49	1	13	1	1	1	PROV	CN	0	0	1			160975	45	Fem	4	sem info	Não	Não	ainda n terminou	CN	Sim	Não	Não	1;6
53137	49	1	13	1	1	1	PROV	CN	0	0	1			163207	67	Masc	4	Mand	Não	Não	IMED	CN	Não	Não	Não	1;6
53457	66	1	9	1	1	0	DEF	HI	0	1	1			163207	67	Masc	4	Mand	Não	Não	IMED	CN	Não	Não	Não	1;6
53457	66	1	9	1	1	0	DEF	HI	0	1	1			163935	52	Masc	4	sem info	Não	Sim	sem info	CN	Sim	Não	Não	1;6
53457	66	1	9	1	1	0	DEF	HI	0	1	1			164390	48	Fem	4	Maxi	Não	Não	PROV	CN	Sim	Não	Não	1;6
53457	66	1	9	1	1	0	DEF	HE	0	1	1			164498	58	Masc	4	Maxi	Sim	Sim	IMED	CN	Sim	Não	Não	1;6
53670	52	0	2	sem info	1	1	sem info	CN	1	1	1			164722	42	Fem	4	Mand	Não	Não	IMED	CN	Não	Não	Não	1;6
53670	52	0	2	sem info	1	1	sem info	CN	1	1	1			166095	54	Fem	4	Mand	Não	Não	nao terminou fase protetico	CN	Sim	Não	Não	1;6
54236	45	1	9	0	1	1	nao terminou	HI	1	1	1			166711	60	Masc	4	Mand	Sim	Sim	PROV	CN	Sim	Não	Não	1;6
54257	29	1	15	1	1	1	PROV	CN	0	0	1			166711	60	Masc	4	Mand	Sim	Sim	PROV	CN	Sim	Não	Não	1;6
54534	66	0	39	1	1	1	DEF	CN	1	0	1			172272	30	Fem	4	Mand	Não	Sim	PROV	CN	Não	Não	Não	1;6
54537	61	1	36	1	1	1	PROV	CN	1	1	1			172272	30	Fem	4	Mand	Não	Sim	PROV	CN	Não	Não	Não	1;6
54537	61	1	1	1	1	1	IMED	CN	1	1	1			173196	56	Fem	4	Mand	Não	Não	sem info	CN	Sim	Não	Não	1;6
54595	75	1	3	0	1	1	IMED	CN	0	1	1			179163	36	Fem	4	Mand	Não	Não	sem info	CN	Sim	Não	Não	1;6
54595	75	1	3	0	1	1	IMED	CN	0	1	1			11171	63	Masc	5	Maxi	Não	Não	PROV	CN	Sim	Não	Não	1;6
54710	62	1	20	1	1	1	nao terminou fase protetico	CN	1	0	1			11171	63	Masc	5	Maxi	Não	Não	PROV	CN	Sim	Não	Não	1;6
55316	61	0	16	1	1	1	IMED	CN	1	1	1			11171	63	Masc	5	Maxi	Não	Não	PROV	CN	Sim	Não	Não	1;6
55324	25	0	27	1	1	1	IMED	CN	1	1	1			28488	37	Fem	5	Maxi	Não	Não	PROV	CN	Sim	Não	Não	1;6
55420	68	1	14	0	1	0	PROV	CN	1	1	1			30131	44	Fem	5	Mand	sem info	Não	DEF	CN	Não	Não	Não	1;6
55420	68	1	2	1	1	0	ainda n terminou	CN	1	1	1			37929	77	Fem	5	Maxi	Sim	Não	PROV	CN	Sim	Não	Não	1;6
55509	57		12	0	1	1		CN	0	1	1			41391	58	Fem	5	sem info (so tem etiqueta, sem identificar o dente)	sem info	Não	sem info	CN	Sim	Não	Não	1;6
56385	40	0	3	sem info	1	1	sem info	CN	0	1	1			46554	52	Fem	5	Maxi	Não	Não	DEF	CN	Não	Não	Sim	1;6
56385	40	0	3	sem info	1	1	sem info	CN	0	1	1			50011	58	Fem	5	Mand	Não	Não	DEF	HI	Não	Não	Não	1;6
56589	58	1	11	1	1	1	IMED	HE	1	1	1			52331	43	Fem	5	Maxi	Não	Não	IMED	CN	Não	Sim	Não	1;6
56863	53	1	34	0	1	1	DEF	HE	0	1	1			57113	53	Fem	5	Maxi	Não	Não	DEF	CN	Não	Não	Não	1;6
56863	55	1	3	0	1	1	IMED	HE	0	1	1			57113	53	Fem	5	Maxi	Não	Não	DEF	CN	Não	Não	Não	1;6
56977	69	0	7	1	1	1	DEF	CN	1	1	1			58289	57	Fem	5	Mand	Não	Não	IMED	HE	Sim	Não	Não	1;6
57113	53	1	5	1	1	1	DEF	CN	1	1	1			60023	64	Fem	5	Maxi	Não	Não	IMED	HE	Não	Não	Não	1;6
57113	53	1	5	1	1	1	DEF	CN	1	1	1			60023	64	Fem	5	Maxi	Não	Não	IMED	HE	Não	Não	Não	1;6
58289	57	1	5	0	1	1	IMED	HE	0	1	1			61208	51	Fem	5	Mand	Não	Não	IMED	CN	Sim	Sim	Não	1;6
58563	45	1	8	1	1	1	PROV	CN	0	0	1			63980	69	Fem	5	Maxi	Não	Não	DEF	CN	Sim	Sim	Não	1;6
60023	64	1	5	1	1	1	IMED	HE	1	1	1			64944	52	Fem	5	Mand	Não	Não	DEF	CN	Não	Não	Não	1;6
60023	64	1	5	1	1	1	IMED	HE	1	1	1			67923	58	Masc	5	Mand	Não	Não	ainda n terminou	CN	Não	Não	Não	1;6
60479	21	0	13	1	1	1	PROV	CN	1	1	1			68721	49	Masc	5	Mand	Não	Não	PROV	CN	Sim	Não	Sim	1;6
60623	68	1	6	1	1	1	sem info	CN	0	1	1			75237	62	Fem	5	Mand	Não	Não	desistiu na fase protetica	CN	Não	Sim	Não	1;6
61006	73	1	8	1	0	1	PROV	CN	0	1	1			81329	73	Masc	5	Mand	Não	Não	DEF	CN	Não	Não	Não	1;6
61139	60	1	6	0	1	1	PROV	CN	0	1	1			93833	62	Masc	5	Maxi	Não	Não	sem info	CN	Sim	Sim	Não	1;6
61208	51	1	2	0	1	1	PROV	CN	0	1	1			96051	58	Masc	5	Maxi	Não	Não	sem info	CN	Sim	Sim	Não	1;6
61208	51	1	5	0	1	1	IMED	CN	0	0	1			96051	58	Masc	5	Maxi	Não	Não	sem info	CN	Sim	Sim	Não	1;6
62909	57	0	10	1	1	1	PROV	CN	0	1	1			111156	68	Fem	5	Mand	Não	Não	PROV	CN	Sim	Não	Não	1;6
63087	77	0	34	0	1	1	DEF	CN	0	1	1			113304	63	Fem	5	Maxi	Não	Não	PROV	CN	Sim	Sim	Não	1;6
63087	77	0	12	1	1	1	DEF	CN	0	0	1			132514	69	Masc	5	Mand	Sim	Não	IMED	HE	Sim	Não	Não	1;6
63087	77	0	13	1	1	1	DEF	CN	0	0	1			137446	47	Fem	5	Mand	Não	Não	IMED	HE	Não	Não	Não	1;6
63107	55	1	16	0	0	1	DEF	CN	1	1	1			137446	47	Fem	5	Mand	Não	Não	IMED	HE	Não	Não	Não	1;6
63107	55	1	37	1	0	1	PROV	CN	1	0	1			138829	45	Masc	5	Mand	Não	Não	PROV	CN	Sim	Não	Não	1;6
63422	60	1	21	0	1	1	DEF	CN	0	1	1			139084	52	Fem	5	Maxi	Não	Não	DEF	CN	Sim	Sim	Não	1;6
63980	69	1	5	1	1	1	DEF	CN	0	0	1			140141	58	Fem	5	Mand	Não	Não	IMED	HE	Não	Não	Não	1;6
64367	59	1	12	1	1	1	PROV	CN	1	0	1			140141	58	Fem	5	Mand	Não	Não	IMED	HE	Não	Não	Não	1;6
64944	52	1	7	0	1	1	DEF	CN	1	1	1			141475	68	Fem	5	Mand	Não	Não	PROV	HI	Sim	Sim	Não	1;6
64944	52	1	7	0	1	1	DEF	CN	1	1	1			143010	39	Fem	5	Maxi	Não	Não	IMED	CN	Não	Não	Não	1;6
64944	52	1	5	0	1	1	DEF	CN	1	1	1			150669	49	Masc	5	Mand	Não	Não	IMED	HE	Sim	Não	Não	1;6
65254	73	1	11	1	1	1	PROV	CN	0	1	1			153846	38	Masc	5	Mand	Não	Não	sem info	CN	Não	Sim	Não	1;6
66046	69	1	4	0	1	1	nao terminou fase protetico	CN	0	1	1			159931	72	Masc	5	Maxi	Sim	Não	DEF	CN	Sim	Sim	Não	1;6
67739	69	1	44	1	1	1	DEF	CN	1	1	1			160711	37	Fem	5	Mand	Não	Não	PROV	CN	Sim	Não	Não	1;6
67923	58	0	5	0	1	1	ainda n terminou	CN	1	1	1			161734	58	Masc	5	Maxi	Não	Não	IMED	CN	Sim	Não	Não	1;6
68102	61	1	31	1	1	1	PROV	CN	0	1	1			162364	67	Fem	5	Mand	Não	Sim	IMED	HE	Não	Não	Não	1;6
68176	62	1	6	1	1	1	PROV	CN	1	1	0			162364	67	Fem	5	Mand	Não	Sim	IMED	HE	Não	Não	Não	1;6
68176	62	1	7	1	1	1	PROV	CN	1	1	1			163221	45	Fem	5	Maxi	Não	Não	IMED	HE	Sim	Não	Não	1;6
68602	40	1	16	1	1	1	IMED	CN	1	1	1			163221	45	Fem	5	Maxi	Não	Não	IMED	HE	Sim	Não	Não	1;6
68602	40	1	16	1	1	1	IMED	CN	1	1	1			164205	68	Masc	5	Mand	Não	Não	IMED	CN	Não	Não	Não	1;6
68721	49	0	2	1	1	1	IMED	CN	0	1	1			164366	62	Fem	5	Maxi	Sim	Sim	IMED	HE	Sim	Não	Não	1;6
68721	49	0	2	1	1	1	PROV	CN	0	1	1			164366	62	Fem	5	Maxi	Sim	Sim	IMED	HE	Sim	Não	Não	1;6
68721	49	0	2	1	1	1	IMED	CN	0	1	1			165228	17	Fem	5	Maxi	Não	Não	PROV	CN	Não	Não	Não	1;6
68721	49	0	5	0	1	1	PROV	CN	0	1	0			167165	57	Fem	5	Mand	Não	Sim	nao terminou fase protetico	CN	Não	Não	Não	1;6
68721	49	0	2	0	1	1	PROV	CN	0	0	1			168019	59	Fem	5	Maxi	Não	Não	DEF	CN	Não	Sim	Não	1;6
68721	49	0	2	1	1	1	IMED	CN	0	1	1			172282	56	Fem	5	Mand	Não	Não	IMED	HE	Não	Não	Não	1;6
68803	70	1	6	0	1	1	PROV	CN	0	0	1			177415	41	Fem	5	Maxi	Não	Não	PROV	CN	Não	Não	Não	1;6
68946	66	0	15	1	sem info	1	DEF	CN	0	0	1			177957	45	Fem	5	Maxi	Não	Não	DEF	CN	Não	Não	Não	1;6
69313	57	1	42	1	1	1	PROV	CN	1	1	0			177957	45	Fem	5	Maxi	Não	Não	DEF	CN	Não	Não	Não	1;6
70958	46	0	6	0	1	1	PROV	CN	1	0	1			179183	41	Fem	5	Maxi	Não	Não	ainda n terminou	CN	Não	Não	Não	1;6
71417	57	1	6	1	1	1	IMED	CN	0	1	1			180699	46	Fem	5	Mand	Não	Não	DEF	CN	Sim	Não	Não	1;6
71417	57	1	2	0	1	1	IMED	CN	0	1	1			5130	61	Fem	6	Maxi	Não	Não	PROV	CN	Sim	Sim	Não	1;6
71417	57	1	6	1	1	1	PROV	CN	0	0	1			27369	53	Masc	6	Mand	Não	Não	IMED	HE	Não	Não	Não	1;6
71458	52	1	24	1	1	1	PROV	CN	0	1	1			27369	53	Masc	6	Mand	Não	Não	IMED	HE	Não	Não	Não	1;6
72373	58	0	19	1	1	1	sem info	CN	0	1	1			30370	64	Fem	6	Mand	Não	Não	IMED	CN	Sim	Não	Não	1;6
72505	69	1	7	1	1	1	DEF	CN	0	1	1			30704	56	Masc	6	Maxi	Sim	Sim	IMED	CN	Não	Não	Não	1;6
72505	69	1	13	1	1	1	DEF	CN	0	1	1			33751	66	Fem	6	Maxi	Não	Não	IMED	CN	Sim	Não	Não	1;6
72941	73	0	3	1	1	1	IMED	HE	0	1	1			38924	62	Fem	6	Maxi	Sim	Não	PROV	HE	Sim	Sim	Não	1;6
73636	58	0	15	1	1	1	IMED	HE	0	1	1			50203	67	Masc	6	Maxi	Não	Não	DEF	CN	Sim	Não	Não	1;6
75052	42	1	3	0	1	1	DEF	HI	0	1	1			50857	42	Masc	6	Maxi	Não	Não	DEF	CN	Não	Sim	Não	1;6
75237	62	1	5	0	1	1	desistiu na fase protetica	CN	1	0	1			52331	43	Fem	6	Maxi	Não	Não	IMED	CN	Não	Sim	Não	1;6
76223	74	1	35	1	1	1	PROV	CN	0	0	1			60623	68	Fem	6	Maxi	Não	Não	sem info	CN	Sim	Não	Não	1;6
76223	74	1	35	0	1	1	PROV	CN	0	1	1			61139	60	Fem	6	Mand	Não	Não	PROV	CN	Sim	Não	Não	1;6
76223	74	1	35	0	1	1	PROV	CN	0	1	1			68176	62	Fem	6	Maxi	Não	Não	PROV	CN	Não	Não	Sim	1;6
76434	75	0	2	1	1	1	sem info	CN	1	1	1			68803	70	Fem	6	Mand	Não	Não	PROV	CN	Sim	Sim	Não	1;6
76434	75	0	2	1	1	1	sem info	CN	1	1	1			70958	46	Masc	6	Mand	Não	Não	PROV	CN	Não	Sim	Não	1;6
76434	75	0	13	0	1	1	DEF	CN	1	0	1			71417	57	Fem	6	Maxi	Não	Não	IMED	CN	Sim	Não	Não	1;6
76770	69	0	20	1	1	1	DEF	CN	0	1	1			71417	57	Fem	6	Maxi	Não	Não	PROV	CN	Sim	Sim	Não	1;6
76770	69	0	20	1	1	1	DEF	CN	0	1	1			76798	64	Masc	6	Mand	Sim	Não	PROV	CN	Sim	Não	Não	1;6
76798	64	0	6	0	0	1	PROV	CN	0	1	1			86207	60	Masc	6	Mand	Não	Não	IMED	HE	Não	Não	Não	1;6
76834	63	0	31	0	1	0	IMED	CN	1	1	1			92206	58	Fem	6	Mand	Não	Não	DEF	HI	Não	Não	Não	1;6
76861	68	0	20	0	1	1	DEF	CN	1	1	1			92206	58	Fem	6	Mand	Não	Não	DEF	HI	Não	Não	Não	1;6
77292	68	0	22	1	1	1	DEF	HI	1	1	1			101383	38	Fem	6	Maxi	Não	Não	nao terminou fase protetico	CN	Não	Sim	Não	1;6
77922	34	1	36	1	1	1	PROV	CN	0	1	1			101383	38	Fem	6	Maxi	Não	Não	nao terminou fase protetico	CN	Não	Sim	Não	1;6
77922	34	1	36	1	1	1	PROV	CN	0	1	1			111156	68	Fem	6	Maxi	Não	Não	IMED	CN	Sim	Não	Não	1;6
77982	54	1	2	0	1	1	sem info	CN	1	1	1			111156	68	Fem	6	Maxi	Não	Não	IMED	CN	Sim	Não	Não	1;6
78437	52	0	8	0	1	1	PROV	CN	0	1	1			118729	55	Fem	6	Mand	Não	Não	sem info	CN	Não	Sim	Não	1;6
78437	52	0	8	0	1	1	PROV	CN	0	1	1			118729	55	Fem	6	Mand	Não	Não	sem info	CN	Não	Sim	Não	1;6
78589	59	0	18	1	1	1	PROV	CN	1	1	1			118729	55	Fem	6	Mand	Não	Não	sem info	CN	Não	Não	Não	1;6
78591	42	1	38	1	1	1	PROV	CN	1	1	1			121475	66	Masc	6	Mand	Não	Não	PROV	CN	Sim	Sim	Não	1;6
78591	42	1	38	1	1	1	PROV	CN	1	1	1			121475	66	Masc	6	Mand	Não	Não	PROV	CN	Sim	Sim	Não	1;6
78622	52	1	24	1	0	1	IMED	CN	0	1	1			127249	67	Masc	6	Mand	Sim	Não	sem info	CN	Sim	Não	Não	1;6
78622	52	1	24	1	0	1	IMED	CN	0	1	1			129388	41	Masc	6	Mand	Não	Não	DEF	CN	Não	Não	Não	1;6
79087	47	1	34	0	1	1	DEF	CN	1	0	1			131180	56	Fem	6	Mand	Sim	Não	PROV	CN	Sim	Não	Não	1;6
79087	47	1	34	0	1	1	DEF	CN	1	0	1			136330	53	Fem	6	Mand	sem info	Sim	DEF	HI	Sim	Não	Sim	1;6
79359	71	0	34	0	1	0	PROV	CN	1	1	1			141843	48	Masc	6	Maxi	Não	Não	PROV	CN	Sim	Não	Não	1;6
79359	71	0	17	0	1	0	PROV	CN	1	1	1			142788	42	Fem	6	Mand	Não	Não	desistiu na fase protetica	CN	Não	Não	Não	1;6
79883	44	0	19	1	1	1	DEF	CN	1	1	1			142788	42	Fem	6	Mand	Não	Não	desistiu na fase protetica	CN	Não	Não	Não	1;6
80021	77	1	31	0	1	1	DEF	CN	1	1	1			147390	52	Masc	6	Mand	Não	Não	PROV	CN	Não	Não	Não	1;6
80256	65	1	4	1	0	1	IMED	HE	0	0	1			147390	52	Masc	6	Mand	Não	Não	PROV	CN	Não	Não	Não	1;6
80956	59	1	16	0	1	1	IMED	HE	0	1	1			159928	49	Fem	6	Mand	Não	Sim	sem info	CN	Não	Não	Não	1;6
80965	73	0	46	1	1	0	PROV	HI	1	0	1			159928	49	Fem	6	Mand	Não	Sim	sem info	CN	Não	Sim	Não	1;6
81009	50	1	15	0	1	1	DEF	HI	1	1	1			159940	70	Fem	6	Mand	Não	Não	DEF	CN	Não	Sim	Não	1;6
81329	73	0	5	0	1	1	DEF	CN	1	1	1			164609	58	Fem	6	Maxi	Não	Sim	desistiu na fase protetica	CN	Não	Sim	Não	1;6
81865	55	1	47	1	1	1	DEF	CN	1	1	1			164609	58	Fem	6	Mand	Não	Sim	desistiu na fase protetica	CN	Não	Sim	Não	1;6
81865	55	1	47	1	1	1	DEF	CN	1	1	1			165803	42	Fem	6	Maxi	Não	Não	IMED	CN	Não	Não	Não	1;6
82138	74	1	10	1	1	1	PROV	CN	0	1	1			179424	37	Fem	6	Mand	Não	Não	PROV	CN	Não	Não	Não	1;6
82479	50	1	9	0	1	1	DEF	CN	0	1	1			180123	58	Masc	6	Mand	Não	Não	ainda n terminou	CN	Sim	Não	Não	1;6
82694	58	1	4	0	1	1	PROV	CN	0	1	1			29809	73	Fem	7	Mand	Não	Não	IMED	CN	Sim	Não	Não	7;12
82966	50	1	7	1	1	1	PROV	CN	0	0	1			41193	79	Masc	7	Maxi	Não	Não	DEF	CN	Sim	Sim	Não	7;12
83076	62	1	19	0	1	1	IMED	HE	0	1	1			41193	79	Masc	7	Maxi	Não	Não	DEF	cN	Sim	Sim	Não	7;12
83076	62	1	17	1	1	1	IMED	CN	0	0	1			52460	58	Masc	7	Mand	Não	Não	DEF	CN	Não	Não	Não	7;12
83076	62	1	17	1	1	1	IMED	CN	0	0	1			52460	58	Masc	7	Mand	Não	Não	DEF	CN	Não	Não	Não	7;12
83076	62	1	17	1	1	1	IMED	CN	0	0	1			56977	69	Masc	7	Maxi	Não	Não	DEF	CN	Não	Não	Não	7;12
83078	63	1	8	1	1	1	PROV	CN	1	1	1			64944	52	Fem	7	Mand	Não	Não	DEF	CN	Não	Não	Não	7;12
83743	69	0	1	1	1	1	DEF	CN	0	1	1			64944	52	Fem	7	Mand	Não	Não	DEF	CN	Não	Não	Não	7;12
84161	56	1	14	0	1	1	DEF	CN	1	1	1			68176	62	Fem	7	Maxi	Não	Não	PROV	CN	Não	Não	Não	7;12
84639	61	0	32	0	1	1	PROV	CN	1	0	1			72505	69	Fem	7	Maxi	Não	Não	DEF	CN	Sim	Não	Não	7;12
85509	49	1	4	0	1	1	PROV	sem info	1	1	0			82966	50	Fem	7	Maxi	Não	Não	PROV	CN	Sim	Sim	Não	7;12
85636	70	1	29	1	1	1	PROV	CN	1	1	1			92714	68	Fem	7	Maxi	Não	Não	IMED	HE	Não	Não	Não	7;12
86207	60	0	6	0	1	1	IMED	HE	1	1	1			92714	68	Fem	7	Maxi	Não	Não	IMED	HE	Não	Não	Não	7;12
86207	60	0	12	0	1	1	sem info	HI	1	1	1			92714	68	Fem	7	Maxi	Não	Não	IMED	HE	Não	Não	Não	7;12
86220	63	0	9	1	1	1	PROV	CN	1	0	1			92714	68	Fem	7	Maxi	Não	Não	IMED	HE	Não	Não	Não	7;12
87307	37	1	25	1	0	0	DEF	CN	0	1	1			96468	52	Fem	7	Maxi	Não	Não	sem info	CN	Sim	Não	Não	7;12
87307	37	1	25	1	0	0	DEF	CN	0	1	1			101094	69	Fem	7	Mand	Não	Não	sem info	CN	Não	Não	Não	7;12
87315	62	1	20	1	1	1	PROV	CN	0	0	1			114188	43	Fem	7	Maxi	Não	Não	PROV	CN	Sim	Não	Não	7;12
87315	62	1	37	1	1	1	PROV	CN	0	1	1			114831	56	Fem	7	Maxi	Não	Não	IMED	CN	Sim	Sim	Não	7;12
87384	59	1	11	1	1	1	PROV	CN	1	1	1			121436	41	Fem	7	Maxi	Não	Não	PROV	CN	Não	Sim	Não	7;12
88444	64	1	19	1	1	1	PROV	CN	0	0	1			126011	57	Fem	7	Maxi	Não	Não	PROV	HI	Não	Não	Não	7;12
88520	56	0	23	1	1	0	DEF	CN	1	1	1			139259	66	Fem	7	Mand	Não	Não	PROV	HI	Não	Não	Não	7;12
88520	56	0	23	1	1	0	DEF	CN	1	1	1			146774	51	Fem	7	sem info	Não	Não	IMED	CN	Não	Não	Não	7;12
88520	56	0	9	1	1	0	DEF	CN	1	1	0			146774	51	Fem	7	sem info	Não	Não	IMED	CN	Não	Não	Não	7;12
88520	56	0	9	1	1	0	DEF	CN	1	1	0			150669	49	Masc	7	Maxi	Não	Não	IMED	HE	Sim	Não	Não	7;12
88570	59	1	16	1	1	1	PROV	CN	0	0	1			151506	69	Fem	7	Mand	Não	Não	IMED	HE	Sim	Não	Não	7;12
88988	75	0	4	1	1	1	DEF	HE	0	1	1			154373	51	Fem	7	Maxi	Não	Não	PROV	CN	Sim	Não	Não	7;12
88988	75	0	4	0	1	1	DEF	HE	0	1	1			156094	46	Fem	7	Maxi	Não	Não	DEF	CN	Sim	Sim	Não	7;12
89767	72	1	16	1	0	1	DEF	CN	0	1	1			156094	46	Fem	7	Maxi	Não	Não	DEF	CN	Sim	Sim	Não	7;12
89929	58	1	17	0	1	0	ainda n terminou	CN	1	1	1			158138	57	Fem	7	Maxi	Não	Não	IMED	HE	Sim	Não	Não	7;12
90206	64	0	15	sem info	1	0	DEF	CN	0	1	1			160071	56	Masc	7	Maxi	Não	Não	DEF	CN	Sim	Sim	Não	7;12
90831	60	1	17	1	1	1	PROV	CN	1	1	1			172272	30	Fem	7	Maxi	Não	Sim	PROV	CN	Não	Não	Não	7;12
90831	60	1	17	1	1	1	PROV	CN	1	0	1			183433	67	Fem	7	Mand	Não	Não	IMED	CN	Sim	Não	Não	7;12
91337	66	1	1	0	1	0	PROV	CN	0	1	1			183433	67	Fem	7	Mand	Não	Não	IMED	CN	Sim	Não	Não	7;12
91580	36	1	8	0	1	1	DEF	CN	1	0	1			1956	65	Masc	8	Mand	Sim	Não	PROV	CN	Sim	Não	Não	7;12
92206	58	1	18	0	1	1	DEF	HI	1	1	1			5163	67	Fem	8	Mand	Não	Não	PROV	CN	Sim	Não	Não	7;12
92206	58	1	6	0	1	1	DEF	HI	1	1	1			22393	60	Fem	8	Maxi	Não	Não	IMED	CN	Não	Sim	Não	7;12
92206	58	1	6	0	1	1	DEF	HI	1	1	1			23245	75	Fem	8	Mand	Não	Não	IMED	CN	Não	Não	Não	7;12
92206	58	1	15	0	1	1	DEF	HE	1	1	1			24887	59	Masc	8	Maxi	Sim	Não	PROV	CN	Sim	Não	Não	7;12
92209	47	1	40	0	1	1	PROV	CN	1	1	1			33798	44	Masc	8	Maxi	Não	Não	IMED	CN	Não	Sim	Não	7;12
92412	61	1	4	1	1	1	DEF	CN	0	0	1			43896	64	Fem	8	Mand	Não	Não	DEF	CN	Não	Não	Não	7;12
92644	24	0	2	1	1	1	sem info	CN	1	1	1			58563	45	Fem	8	Maxi	Não	Não	PROV	CN	Sim	Sim	Não	7;12
92710	72	1	9	1	1	1	DEF	CN	1	1	1			61006	73	Fem	8	Maxi	Sim	Não	PROV	CN	Sim	Não	Não	7;12
92714	68	1	7	1	1	1	IMED	HE	1	1	1			78437	52	Masc	8	Mand	Não	Não	PROV	CN	Sim	Não	Não	7;12
92714	68	1	7	1	1	1	IMED	HE	1	1	1			78437	52	Masc	8	Mand	Não	Não	PROV	CN	Sim	Não	Não	7;12
92714	68	1	7	1	1	1	IMED	HE	1	1	1			83078	63	Fem	8	Maxi	Não	Não	PROV	CN	Não	Não	Não	7;12
92714	68	1	7	1	1	1	IMED	HE	1	1	1			91580	36	Fem	8	Mand	Não	Não	DEF	CN	Não	Sim	Não	7;12
93229	56	0	10	0	1	1	DEF	CN	0	0	1			94875	55	Masc	8	Mand	Não	Não	IMED	CN	Não	Não	Não	7;12
93323	39	1	17	0	1	0	PROV	HI	1	1	1			95707	60	Fem	8	Mand	Não	Sim	sem info	CN	Sim	Não	Não	7;12
93323	39	1	24	1	1	0	PROV	CN	1	1	1			95707	60	Fem	8	Mand	Não	Sim	sem info	CN	Sim	Não	Não	7;12
93833	62	0	5	1	1	1	sem info	CN	0	0	1			113552	54	Masc	8	Mand	Não	Não	DEF	HI	Sim	Não	Não	7;12
94294	48	1	15	1	1	1	PROV	CN	1	0	1			121433	55	Fem	8	Maxi	Sim	Não	DEF	HE	Sim	Não	Não	7;12
94294	48	1	15	1	1	1	PROV	CN	1	0	1			124293	53	Fem	8	Maxi	Não	Não	DEF	HI	Sim	Não	Não	7;12
94299	63	0	23	1	1	1	DEF	CN	1	1	1			124445	53	Fem	8	Maxi	Não	Não	PROV	CN	Sim	Não	Não	7;12
94875	55	0	8	0	1	1	IMED	CN	1	1	1			127883	67	Masc	8	Maxi	Não	Não	PROV	CN	Não	Sim	Não	7;12
94875	55	0	1	1	1	1	IMED	CN	1	1	1			128188	66	Fem	8	Maxi	Não	Não	IMED	HE	Sim	Não	Não	7;12
95123	61	1	22	1	1	1	PROV	CN	1	1	1			130059	66	Masc	8	Maxi	Não	Não	PROV	CN	Sim	Sim	Não	7;12
95465	52	1	15	0	1	1	PROV	CN	1	1	1			131037	53	Fem	8	Maxi	Não	Não	PROV	HE	Não	Não	Não	7;12
95490	73	0	18	0	1	1	IMED	CN	1	1	1			131037	53	Fem	8	Maxi	Não	Não	PROV	HE	Não	Não	Não	7;12
95572	61	1			0	1		Fez orcamento de CN, para tentar. Mas paciente desistiu	0		0			132514	69	Masc	8	Maxi	Sim	Não	IMED	HE	Sim	Não	Não	7;12
95707	60	1	8	0	1	0	sem info	CN	0	1	1			136533	65	Masc	8	Maxi	Não	Não	PROV	CN	Sim		Não	7;12
95707	60	1	8	0	1	0	sem info	CN	0	1	1			136533	65	Masc	8	Maxi	Não	Não	PROV	CN	Sim	Não	Não	7;12
95716	65	1	31	1	1	1	DEF	CN	1	1	1			138712	47	Fem	8	Mand	Não	Não	DEF	CN	Não	Não	Não	7;12
96051	58	0	5	1	1	1	sem info	CN	0	0	1			138730	61	Fem	8	Mand	Não	Não	PROV	CN	Sim	Sim	Não	7;12
96051	58	0	5	1	1	1	sem info	CN	0	0	1			138777	43	Fem	8	Mand	Não	Não	IMED	HE	Não	Não	Não	7;12
96051	59	0	2	1	1	1	sem info	CN	0	1	1			138784	49	Fem	8	Mand	Não	Não	DEF	HI	Sim	Sim	Não	7;12
96323	57	1	47	1	1	1	PROV	CN	1	1	1			139007	51	Masc	8	Maxi	Não	Não	PROV	CN	Não	Sim	Não	7;12
96468	52	1	7	1	1	1	sem info	CN	0	1	1			141843	48	Masc	8	Maxi	Não	Não	PROV	HE	Sim	Não	Não	7;12
96468	52	1	3	0	1	1	sem info	CN	0	1	1			142359	32	Masc	8	Mand	Não	Não	DEF	HI	Não	Não	Não	7;12
97555	35	1	12	0	1	1	PROV	HI	1	1	1			147268	53	Masc	8	Mand	Não	Não	DEF	CN	Sim	Não	Não	7;12
98256	47	1	17	1	1	1	PROV	CN	1	1	1			147268	53	Masc	8	Mand	Não	Não	DEF	CN	Sim	Não	Não	7;12
98362	57	1	29	0	1	1	esta em atendimento	CN	1	1	1			152365	60	Fem	8	Mand	Não	Não	IMED	HE	Não	Não	Não	7;12
98362	57	1	29	0	1	1	esta em atendimento	CN	1	1	1			152365	60	Fem	8	Mand	Não	Não	IMED	HE	Não	Não	Não	7;12
98362	57	1	12	1	1	1	PROV	CN	1	0	1			154144	60	Masc	8	Mand	Não	Não	DEF	CN	Não	Não	Não	7;12
98582	54	1	14	1	1	1	PROV	CN	0	0	1			155539	68	Masc	8	Maxi	Não	Não	IMED	CN	Sim	Não	Não	7;12
98582	54	1	14	1	1	1	PROV	CN	0	0	1			155539	68	Masc	8	Maxi	Não	Não	IMED	CN	Sim	Não	Não	7;12
98597	48	1	26	0	1	1	PROV	HE	0	1	1			155832	62	Masc	8	Mand	Não	Não	DEF	CN	Não	Não	Não	7;12
98643	56	1	2	1	1	0	IMED	HE	1	1	1			156094	46	Fem	8	Maxi	Não	Não	DEF	CN	Sim	Sim	Não	7;12
98643	56	1	2	1	1	0	IMED	HE	1	1	1			156302	51	Masc	8	Maxi	Não	Não	DEF	CN	Sim	Sim	Não	7;12
98775	67	1	23	0	1	1	DEF	CN	0	1	1			156302	51	Masc	8	Mand	Não	Não	DEF	CN	Sim	Não	Não	7;12
98913	65	1	10	1	1	1	PROV	CN	1	0	1			156302	51	Masc	8	Mand	Não	Não	DEF	CN	Sim	Não	Não	7;12
98913	65	1	10	1	1	1	PROV	CN	1	0	1			156527	56	Fem	8	Mand	Não	Não	DEF	HE	Não	Não	Não	7;12
99150	63	1	27	0	1	1	DEF	CN	0	0	1			157262	72	Fem	8	Maxi	Não	Não	IMED	HE	Sim	Não	Não	7;12
99592	30	0	30	1	1	0	PROV	CN	1	1	1			158984	60	Fem	8	Maxi	Não	Sim	PROV	CN	Não	Sim	Não	7;12
99688	54	1	13	0	1	1	DEF	CN	0	1	1			158984	60	Fem	8	Mand	Não	Sim	PROV	CN	Não	Sim	Não	7;12
100157	43	1	11	0	1	1	PROV	CN	1	0	1			159191	51	Masc	8	Maxi	Não	Não	PROV	CN	Não	Sim	Não	7;12
100403	56	0	29	1	1	0	DEF	CN	0	1	1			160099	62	Fem	8	Mand	Não	Não	IMED	HE	Sim	Não	Não	7;12
100695	56	1	23	1	1	1	DEF	CN	0	1	1			162519	57	Fem	8	Mand	Não	Não	IMED	CN	Sim	Não	Não	7;12
100735	57	0	27	1	0	0	PROV	CN	0	1	1			162519	57	Fem	8	Mand	Não	Não	IMED	CN	Sim	Não	Não	7;12
101026	55	1	33	0	1	0	DEF	CN	0	1	1			164811	60	Fem	8	Mand	Não	Não	PROV	CN	Não	Não	Não	7;12
101094	65	1	3	0	1	1	DEF	CN	0	1	1			165132	38	Masc	8	Mand	Não	Não	DEF	CN	Não	Não	Não	7;12
101094	69	1	7	0	1	1	sem info	CN	1	1	1			165339	52	Fem	8	Mand	Não	Não	DEF	CN	Sim	Não	Não	7;12
101383	38	1	6	1	1	1	nao terminou fase protetico	CN	1	0	1			170282	63	Fem	8	Mand	Não	Sim	IMED	CN	Sim	Não	Não	7;12
101383	38	1	6	1	1	1	nao terminou fase protetico	CN	1	0	1			170282	63	Fem	8	Mand	Não	Sim	IMED	CN	Sim	Não	Não	7;12
104268	64	0	31	0	1	1	DEF	CN	1	0	1			170282	63	Fem	8	Mand	Não	Sim	IMED	CN	Sim	Não	Não	7;12
108699	53	1	14	1	1	1	PROV	CN	0	1	1			170282	63	Fem	8	Mand	Não	Sim	IMED	CN	Sim	Não	Não	7;12
109040	47	1	12	1	1	1	PROV	CN	0	1	1			171714	56	Fem	8	Mand	Não	Sim	IMED	HE	Sim	Não	Não	7;12
109579	63	1	13	0	1	1	DEF	CN	0	1	1			183834	60	Fem	8	Mand	Não	Não	IMED	CN	Sim	Não	Não	7;12
109613	56	0	12	1	1	1	PROV	CN	0	0	1			184652	60	Fem	8	Mand	Não	Não	DEF	CN	Não	Não	Não	7;12
109613	56	0	18	1	1	1	PROV	CN	0	0	1			76014 ( 4 implantes - protocolo)	58	Fem	8	Mand	Sim	Não	IMED	CN	Sim	Não	Não	7;12
110034	55	0	18	1	1	1	DEF	CN	0	0	0			3507	55	Fem	9	Mand	Não	Sim	DEF	CN	Não	Não	Não	7;12
110319	63	0	21	0	1	1	DEF	CN	1	0	1			7190	71	Fem	9	Mand	Não	Não	DEF	CN	Sim	Não	Não	7;12
110319	63	0	20	0	1	1	DEF	CN	1	0	1			10820	58	Fem	9	Maxi	Não	Não	PROV	CN	Sim	Não	Não	7;12
110539	60	1	40	0	1	1	PROV	CN	0	1	1			23587	64	Masc	9	Mand	Sim	Sim	DEF	CN	Sim	Sim	Não	7;12
110639	54	1	24	0	1	1	DEF	CN	0	1	1			46305	55	Fem	9	Maxi	Não	Não	PROV	CN	Não	Não	Não	7;12
110732	49	1	46	1	1	1	PROV	CN	0	1	1			49936	39	Fem	9	Maxi	Não	Não	DEF	CN	Não	Não	Não	7;12
110732	49	1	36	1	1	1	PROV	CN	0	0	1			49936	39	Fem	9	Mand	Não	Não	DEF	CN	Não	Não	Não	7;12
110732	49	1	32	1	1	1	DEF	CN	0	1	1			53457	66	Fem	9	Maxi	Não	Sim	DEF	HI	Sim	Não	Não	7;12
111156	68	1	6	1	1	1	IMED	CN	0	1	1			53457	66	Fem	9	Maxi	Não	Sim	DEF	HI	Sim	Não	Não	7;12
111156	68	1	6	1	1	1	IMED	CN	0	1	1			53457	66	Fem	9	Maxi	Não	Sim	DEF	HI	Sim	Não	Não	7;12
111156	68	1	5	0	1	1	PROV	CN	0	1	1			53457	66	Fem	9	Maxi	Não	Sim	DEF	HE	Sim	Não	Não	7;12
111190	69	1	29	0	1	1	PROV	HI	1	0	1			54236	45	Fem	9	Mand	Não	Não	nao terminou	HI	Não	Não	Não	7;12
111190	69	1	29	0	1	1	PROV	HI	1	0	1			82479	50	Fem	9	Mand	Não	Não	DEF	CN	Sim	Não	Não	7;12
113229	54	1	22	1	1	1	PROV	CN	1	0	1			86220	63	Masc	9	Maxi	Não	Não	PROV	CN	Não	Sim	Não	7;12
113229	54	1	22	1	1	1	PROV	CN	1	0	1			88520	56	Masc	9	Maxi	Não	Sim	DEF	CN	Não	Não	Sim	7;12
113304	63	1	1	1	1	1	PROV	CN	0	1	1			88520	56	Masc	9	Maxi	Não	Sim	DEF	CN	Não	Não	Sim	7;12
113304	63	1	5	1	1	1	PROV	CN	0	0	1			92710	72	Fem	9	Maxi	Não	Não	DEF	CN	Não	Não	Não	7;12
113425	65	0	17	1	1	1	PROV	CN	1	0	1			127850	52	Masc	9	Maxi	Não	Não	PROV	CN	Não	Não	Não	7;12
113484	76	1	20	1	1	1	PROV	CN	0	1	1			137572	41	Masc	9	Mand	Não	Não	PROV	CN	Não	Sim	Não	7;12
113552	54	0	8	0	1	1	DEF	HI	0	1	1			138730	61	Fem	9	Maxi	Não	Não	PROV	CN	Sim	Não	Não	7;12
113788	58	0	18	0	1	0	DEF	CN	1	1	1			139084	52	Fem	9	Maxi	Não	Não	DEF	CN	Sim	Não	Não	7;12
113972	69	1	11	0	0	1	nao terminou	CN	0	1	1			140003	67	Fem	9	Mand	Sim	Sim	DEF	HE	Sim	Não	Não	7;12
114188	43	1	7	1	1	1	PROV	CN	0	1	1			140141	58	Fem	9	Mand	Não	Não	IMED	CN	Não	Não	Não	7;12
114317	54	1	23	1	1	1	DEF	CN	1	0	1			140151	51	Fem	9	Maxi	Não	Não	nao terminou fase protetico	CN	Não	Não	Não	7;12
114317	54	1	16	1	1	1	DEF	CN	1	1	1			140151	51	Fem	9	Mand	Não	Não	nao terminou fase protetico	CN	Não	Não	Não	7;12
114329	54	1	16	1	1	1	DEF	HE	0	1	1			140151	51	Fem	9	Mand	Não	Não	nao terminou fase protetico	CN	Não	Não	Não	7;12
114373	50	0	30	1	1	1	PROV	CN	1	1	1			141625	63	Masc	9	Mand	Não	Não	sem info	HI	Sim	Sim	Não	7;12
114831	56	1	7	1	1	1	IMED	CN	0	0	1			142133	45	Fem	9	Maxi	Não	Não	DEF	CN	Sim	Não	Não	7;12
114900	60	1	25	1	1	1	PROV	CN	1	1	1			142133	45	Fem	9	Maxi	Não	Não	DEF	CN	Sim	Não	Não	7;12
115028	61	0	21	0	1	1	DEF	CN	0	1	1			142133	45	Fem	9	Maxi	Não	Não	DEF	CN	Sim	Não	Não	7;12
115028	61	0	21	0	1	1	DEf	CN	0	1	1			142333	45	Masc	9	Mand	Não	Não	DEF	HI	Não	Não	Não	7;12
115035	48	1	18	1	1	1	nao terminou fase protetico	CN	0	0	1			142333	45	Masc	9	Mand	Não	Não	DEF	HE	Não	Não	Não	7;12
115258	62	1	13	0	1	1	DEF	CN	1	1	1			152091	56	Fem	9	Mand	Sim	Não	IMED	HE	Sim	Não	Não	7;12
115258	62	1	13	0	1	1	DEF	CN	1	1	1			152091	56	Fem	9	Mand	Sim	Não	IMED	HE	Sim	Não	Não	7;12
115513	54	1	11	1	1	0	PROV	CN	0	0	1			152945	66	Masc	9	Mand	Não	Não	DEF	CN	Sim	Não	Não	7;12
115518	45	1	44	1	1	1	PROV	CN	0	1	1			153479	38	Fem	9	Maxi	Não	Não	DEF	CN	Sim	Não	Não	7;12
115518	45	1	41	0	1	1	PROV	CN	0	1	1			154144	60	Masc	9	Maxi	Não	Não	DEF	HI	Não	Não	Não	7;12
115518	45	1	41	0	1	1	PROV	CN	0	1	1			173508	29	Masc	9	Mand	Não	Sim	PROV	CN	Não	Sim	Não	7;12
116125	58	1	11	1	1	1	IMED	HE	0	0	1			176241	65	Fem	9	Mand	Não	Não	PROV	CN	Não	Não	Não	7;12
116125	58	1	11	1	1	1	IMED	HE	0	0	1			178977	32	Fem	9	Mand	Não	Não	DEF	CN	Não	Não	Não	7;12
118729	55	1	6	0	1	1	sem info	CN	1	0	1			179422	52	Fem	9	Maxi	Não	Não	PROV	CN	Não	Sim	Não	7;12
118729	55	1	6	0	1	1	sem info	CN	1	0	1			180655	65	Masc	9	Mand	Sim	Não	IMED	CN	Não	Não	Não	7;12
118729	55	1	6	0	1	1	sem info	CN	1	1	1			180655	65	Masc	9	Mand	Sim	Não	IMED	CN	Não	Não	Não	7;12
119740	42	1	22	1	1	1	IMED	HE	1	1	1			7152	56	Fem	10	Maxi	Não	Não	DEF	HI	Sim	Sim	Não	7;12
119740	42	1	22	1	1	1	IMED	HE	1	1	1			10820	58	Fem	10	Maxi	Não	Não	DEF	CN	Sim	Não	Não	7;12
119934	68	0	21	1	1	1	PROV	CN	1	1	1			28696	67	Fem	10	Maxi	Não	Não	PROV	CN	Sim	Sim	Não	7;12
119934	68	0	21	1	1	1	PROV	CN	1	1	1			29159	45	Masc	10	Maxi	Não	Não	DEF	HI	Sim	Sim	Não	7;12
120142	69	1	31	1	1	1	PROV	CN	0	1	1			30350	47	Fem	10	Maxi	Não	Não	DEF	CN	Sim	Sim	Não	7;12
120142	69	1	34	0	1	1	DEF	CN	0	1	1			32409	52	Fem	10	Maxi	Não	Não	sem info	CN	Sim	Não	Não	7;12
120142	69	1	31	1	1	1	PROV	CN	0	1	1			33040	43	Fem	10	Maxi	Não	Não	desistiu na fase protetica	CN	Não	Não	Não	7;12
120142	69	1	34	0	1	1	DEF	CN	0	1	1			41855	56	Fem	10	Maxi	Não	Não	DEF	CN	Sim	Não	Não	7;12
120888	48	1	16	1	1	1	PROV	CN	1	0	1			41855	56	Fem	10	Maxi	Não	Não	DEF	CN	Sim	Não	Não	7;12
120888	48	1	16	1	1	1	PROV	CN	1	0	1			44898	52	Fem	10	Mand	Não	Sim	IMED	CN	Sim	Não	Não	7;12
121433	55	1	8	1	0	1	DEF	HE	0	1	1			49277	67	Masc	10	sem info	Não	Não	ainda n terminou	CN	Sim	Não	Não	7;12
121436	41	1	7	1	1	1	PROV	CN	1	0	1			62909	57	Masc	10	Maxi	Não	Não	PROV	CN	Sim	Não	Não	7;12
121475	66	0	12	1	1	1	PROV	CN	0	0	1			82138	74	Fem	10	Maxi	Não	Não	PROV	CN	Sim	Não	Não	7;12
121475	66	0	16	1	1	1	PROV	CN	0	1	1			93229	56	Masc	10	Mand	Não	Não	DEF	CN	Sim	Sim	Não	7;12
121475	66	0	16	1	1	1	PROV	CN	0	1	1			98913	65	Fem	10	Maxi	Não	Não	PROV	CN	Não	Sim	Não	7;12
121475	66	0	16	1	1	1	PROV	CN	0	1	1			98913	65	Fem	10	Maxi	Não	Não	PROV	CN	Não	Sim	Não	7;12
121475	66	0	6	0	1	1	PROV	CN	0	0	1			122206	50	Fem	10	Mand	Não	Não	PROV	CN	Não	Não	Não	7;12
121475	66	0	6	0	1	1	PROV	CN	0	0	1			123595	51	Fem	10	Mand	Não	Não	Desistiu	CN	Sim	Não	Não	7;12
122201	61	0	27	1	1	1	PROV	CN	1	1	1			127249	67	Masc	10	Maxi	Sim	Não	sem info	CN	Sim	Não	Não	7;12
122201	61	0	27	1	1	1	PROV	CN	1	1	1			129029	52	Fem	10	Maxi	Não	Não	PROV	CN	Não	Sim	Não	7;12
122201	61	0	27	1	1	1	PROV	CN	1	1	1			129085	51	Masc	10	Maxi	Não	Sim	IMED	HE	Não	Sim	Não	7;12
122206	50	1	10	0	1	1	PROV	CN	1	1	1			129085	51	Masc	10	Mand	Não	Sim	PROV	CN	Não	Sim	Não	7;12
122219	57	1	13	1	1	0	IMED	HE	0	0	0			129085	51	Masc	10	Mand	Não	Sim	PROV	CN	Não	Não	Não	7;12
122219	57	1	16	0	1	0	DEF	CN	0	1	1			130059	66	Masc	10	Mand	Não	Não	PROV	CN	Sim	Não	Não	7;12
122912	57	1	16	1	1	1	DEF	CN	0	0	1			130059	66	Masc	10	Mand	Não	Não	PROV	CN	Sim	Não	Não	7;12
122912	57	1	16	1	1	1	DEF	CN	0	0	1			136533	65	Masc	10	Mand	Não	Não	PROV	CN	Sim	Não	Não	7;12
123595	51	1	10	0	1	1	Desistiu	CN	0	1	1			136533	65	Masc	10	Mand	Não	Não	PROV	CN	Sim	Não	Não	7;12
123693	56	1	18	0	0	1	DEF	CN	0	1	1			136533	65	Masc	10	Mand	Não	Não	PROV	CN	Sim	Não	Não	7;12
123901	65	0	32	0	0	1	DEF	CN	0	1	1			137325	64	Fem	10	Mand	Não	Não	IMED	HE	Sim	Não	Não	7;12
124293	53	1	8	1	1	1	DEF	HI	0	1	1			137325	64	Fem	10	Mand	Não	Não	IMED	HE	Sim	Não	Não	7;12
124445	53	1	8	1	1	1	PROV	CN	0	1	1			138777	43	Fem	10	Maxi	Não	Não	IMED	HE	Não	Sim	Não	7;12
124520	54	1	13	0	1	1	PROV	CN	0	1	1			138777	43	Fem	10	Maxi	Não	Não	IMED	HE	Não	Sim	Não	7;12
124520	54	1	13	0	1	1	PROV	CN	0	1	1			138777	43	Fem	10	Maxi	Não	Não	IMED	HE	Não	Sim	Não	7;12
124779	55	1	14	1	1	1	DEF	HI	0	1	1			152452	56	Masc	10	Maxi	Não	Não	PROV	CN	Não	Não	Não	7;12
124779	55	1	14	1	1	1	DEF	HI	0	0	1			152756	53	Fem	10	Maxi	Não	Não	IMED	HE	Não	Não	Não	7;12
126011	57	1	7	1	1	1	PROV	HI	1	1	1			152756	53	Fem	10	Mand	Não	Não	IMED	HE	Não	Não	Não	7;12
126112	60	1	15	0	1	1	DEF	CN	0	1	1			156325	41	Fem	10	Mand	Não	Não	DEF	HI	Sim	Não	Não	7;12
126112	60	1	16	0	1	1	PROV	CN	0	1	1			159403	72	Masc	10	Mand	Não	Não	DEF	CN	Não	Não	Não	7;12
126200	60	0	18	0	1	1	PROV	CN	0	0	1			161785	55	Masc	10	Mand	Não	Não	IMED	HE	Não	Não	Não	7;12
126200	60	0	18	0	1	1	PROV	CN	0	0	1			161785	55	Masc	10	Mand	Não	Não	IMED	HE	Não	Não	Não	7;12
127136	52	0	1	1	1	1	IMED	CN	0	1	1			165455	43	Fem	10	Maxi	Não	Não	PROV	CN	Sim	Não	Não	7;12
127249	67	0	3	0	0	1	DEF	HI	0	1	1			165455	43	Fem	10	Mand	Não	Não	PROV	CN	Sim	Não	Não	7;12
127249	67	0	10	1	0	1	sem info	CN	0	1	1			165455	43	Fem	10	Mand	Não	Não	PROV	CN	Sim	Não	Não	7;12
127249	67	0	6	0	0	1	sem info	CN	0	1	1			165455	43	Fem	10	Maxi	Não	Não	PROV	CN	Sim	Não	Não	7;12
127850	52	0	9	1	1	1	PROV	CN	1	1	1			167693	46	Fem	10	Maxi	Não	Não	DEF	HE	Não	Não	Não	7;12
127883	67	0	8	1	1	1	PROV	CN	1	0	1			170401	49	Fem	10	Maxi	Não	Sim	DEF	CN	Não	Não	Não	7;12
127907	55	0	4	1	1	1	DEF	CN	1	1	1			174144	56	Fem	10	Maxi	Não	Não	DEF	CN	Não	Não	Não	7;12
128038	61	1	4	1	1	1	PROV	CN	1	1	1			174653	52	Masc	10	Mand	Não	Não	DEF	CN	Não	Não	Não	7;12
128038	61	1	3	1	1	1	PROV	CN	1	1	1			176445	47	Fem	10	Mand	Não	Não	PROV	CN	Não	Não	Não	7;12
128038	61	1	3	1	1	1	PROV	CN	1	1	1			178513	54	Masc	10	Maxi	Não	Não	DEF	CN	Não	Sim	Não	7;12
128188	66	1	8	1	1	1	IMED	HE	0	1	1			178637	46	Fem	10	Mand	Não	Não	PROV	CN	Sim	Não	Não	7;12
128257	58	1	11	1	1	1	DEF	HE	0	1	1			178637	46	Fem	10	Mand	Não	Não	PROV	CN	Sim	Não	Não	7;12
128515	58	1	30	0	1	1	PROV	CN	1	1	1			178944	28	Fem	10	Mand	Não	Não	ainda n terminou	HI	Não	Não	Não	7;12
128545	69	1	3	1	1	0	IMED	HE	0	0	1			178944	28	Fem	10	Mand	Não	Não	ainda n terminou	HI	Não	Sim	Não	7;12
128545	69	1	3	1	1	0	IMED	HE	0	0	1			180431	45	Masc	10	Maxi	Não	Não	PROV	HE	Sim	Não	Não	7;12
128622	58	1	24	0	1	1	PROV	CN	1	0	1			181201	56	Masc	10	Mand	Não	Não	DEF	HE	Não	Não	Não	7;12
128982	53	0	32	0	1	1	DEF	CN	1	1	1			183597	47	Masc	10	Mand	Não	Não	IMED	CN	Não	Não	Não	7;12
129025	59	0	2	1	1	0	sem info	CN	1	1	1			183597	47	Masc	10	Mand	Não	Não	IMED	CN	Não	Não	Não	7;12
129029	52	1	10	1	1	1	PROV	CN	1	0	1			10911	49	Fem	11	Mand	Não	Não	sem info	CN	Não	Não	Não	7;12
129085	51	0	10	1	1	0	IMED	HE	1	0	1			11475	57	Masc	11	Maxi	Sim	Sim	IMED	CN	Sim	Não	Não	7;12
129085	51	0	10	0	1	0	PROV	CN	1	0	1			11543	73	Fem	11	Maxi	Não	Não	PROV	CN	Não	Não	Não	7;12
129085	51	0	10	0	1	0	PROV	CN	1	1	1			23587	64	Masc	11	Mand	Sim	Sim	DEF	CN	Sim	Sim	Não	7;12
129239	73	0	15	0	1	1	DEF	CN	0	1	1			24887	59	Masc	11	Maxi	Sim	Não	PROV	CN	Sim	Não	Não	7;12
129239	73	0	15	0	1	1	DEF	CN	0	1	1			26189	63	Masc	11	Maxi	Não	Não	DEF	CN	Sim	Sim	Não	7;12
129239	73	0	15	0	1	1	DEF	CN	0	1	1			30892	54	Fem	11	Maxi	Não	Não	PROV	HE	Sim	Não	Não	7;12
129388	41	0	6	0	1	1	DEF	CN	1	1	1			30892	54	Fem	11	Maxi	Não	Não	PROV	HE	Sim	Não	Não	7;12
129671	63	1	12	1	1	1	Desistiu	CN	1	1	1			45894	79	Masc	11	Mand	Não	Não	IMED	CN	Não	Não	Não	7;12
129795	40	0	19	1	sem info	1	DEF	CN	1	0	1			56589	58	Fem	11	Maxi	Não	Não	IMED	HE	Não	Não	Não	7;12
129795	40	0	12	1	sem info	1	DEF	CN	1	1	1			65254	73	Fem	11	Maxi	Não	Não	PROV	CN	Sim	Não	Não	7;12
130059	66	0	8	1	1	1	PROV	CN	0	0	1			87384	59	Fem	11	Maxi	Não	Não	PROV	CN	Não	Não	Não	7;12
130059	66	0	10	0	1	1	PROV	CN	0	1	1			100157	43	Fem	11	Mand	Não	Não	PROV	CN	Não	Sim	Não	7;12
130059	66	0	10	0	1	1	PROV	CN	0	1	1			113972	69	Fem	11	Mand	Sim	Não	nao terminou	CN	Sim	Não	Não	7;12
130382	52	1	22	0	1	1	IMED	HE	1	1	1			115513	54	Fem	11	Maxi	Não	Sim	PROV	CN	Sim	Sim	Não	7;12
130382	52	1	22	0	1	1	IMED	HE	1	1	1			116125	58	Fem	11	Maxi	Não	Não	IMED	HE	Sim	Sim	Não	7;12
130754	68	0	16	1	1	1	PROV	CN	0	1	1			116125	58	Fem	11	Maxi	Não	Não	IMED	HE	Sim	Sim	Não	7;12
131037	53	1	8	1	1	1	PROV	HE	1	1	1			128257	58	Fem	11	Maxi	Não	Não	DEF	HE	Sim	Não	Não	7;12
131037	53	1	8	1	1	1	PROV	HE	1	1	1			137446	47	Fem	11	Maxi	Não	Não	IMED	CN	Não	Não	Não	7;12
131160	65	1	14	1	1	1	PROV	CN	0	1	1			137446	47	Fem	11	Maxi	Não	Não	IMED	CN	Não	Não	Não	7;12
131180	56	1	6	0	0	1	PROV	CN	0	1	1			137446	47	Fem	11	Maxi	Não	Não	IMED	CN	Não	Não	Não	7;12
131491	59	0	33	0	1	1	PROV	CN	0	1	1			137753	57	Fem	11	Maxi	Não	Não	DEF	CN	Sim	Sim	Não	7;12
132514	69	0	8	1	0	1	IMED	HE	0	1	1			138684	51	Fem	11	Mand	Não	Não	IMED	CN	Não	Sim	Não	7;12
132514	69	0	5	0	0	1	IMED	HE	0	1	1			138684	51	Fem	11	Maxi	Não	Não	IMED	CN	Não	Sim	Não	7;12
133194	54	1	3	1	1	1	IMED	CN	0	0	1			138850	59	Fem	11	Mand	Não	Não	DEF	HE	Não	Não	Não	7;12
133194	54	1	3	1	1	1	IMED	CN	0	0	1			139264	59	Fem	11	Maxi	Não	Não	DEF	HI	Não	Não	Não	7;12
133521	68	1	22	1	1	1	PROV	HE	1	1	1			140005	39	Fem	11	Maxi	Não	Não	DEF	HI	Sim	Não	Não	7;12
133521	68	1	22	0	1	1	PROV	HE	1	1	1			147268	53	Masc	11	Mand	Não	Não	DEF	CN	Sim	Não	Não	7;12
134523	67	1	14	0	1	1	IMED	HE	0	1	1			155635	38	Masc	11	Maxi	Não	Não	PROV	HI	Não	Não	Não	7;12
134699	22	0	13	0	1	1	DEF	HI	1	1	1			155930	56	Masc	11	Mand	Não	Não	IMED	HE	Não	Não	Não	7;12
134859	56	0	12	1	0	1	PROV	CN	0	1	1			159202	44	Masc	11	Maxi	Não	Não	IMED	CN	Sim	Não	Não	7;12
135199	67	1	30	1	1	1	DEF	HE	0	0	1			159202	44	Masc	11	Maxi	Não	Não	IMED	CN	Sim	Não	Não	7;12
135199	67	1	30	1	1	1	DEF	HE	0	1	1			159202	44	Masc	11	Maxi	Não	Não	IMED	CN	Sim	Não	Não	7;12
135389	39	0	15	1	1	1	DEF	CN	1	1	1			160071	56	Masc	11	Mand	Não	Não	DEF	CN	Sim	Sim	Não	7;12
135389	39	0	12	0	1	1	DEF	CN	1	1	1			160071	56	Masc	11	Mand	Não	Não	DEF	CN	Sim	Sim	Não	7;12
136330	53	1	6	0	sem info	0	DEF	HI	0	1	0			160071	56	Masc	11	Mand	Não	Não	DEF	CN	Sim	Sim	Não	7;12
136337	61	1	4	0	1	1	sem info	CN	0	0	1			170527	47	Masc	11	Maxi	Não	Não	DEF	CN	Não	Não	Não	7;12
136492	67	1	22	1	1	1	PROV	CN	0	0	1			170527	47	Masc	11	Maxi	Não	Não	DEF	CN	Não	Não	Não	7;12
136533	65	0	8	1	1	1	PROV	CN	0		1			170527	47	Masc	11	Mand	Não	Não	DEF	CN	Não	Não	Não	7;12
136533	65	0	8	1	1	1	PROV	CN	0	1	1			173922	71	Fem	11	Mand	Não	Não	IMED	CN	Não	Não	Não	7;12
136533	65	0	10	0	1	1	PROV	CN	0	1	1			179312	55	Masc	11	Mand	Não	Não	DEF	CN	Não	Não	Não	7;12
136533	65	0	10	0	1	1	PROV	CN	0	1	1			6350	66	Fem	12	Maxi	Não	Não	DEF	CN	Sim	Não	Não	7;12
136533	65	0	10	0	1	1	PROV	CN	0	1	1			19477	58	Fem	12	Mand	Não	Não	DEF	CN	Não	Não	Não	7;12
137091	61	0	22	0	1	0	DEF	CN	1	1	1			23482	66	Fem	12	Maxi	Não	Não	sem info	CN	Não	Sim	Não	7;12
137236	66	0	3	1	1	1	IMED	CN	1	1	1			30384	82	Fem	12	Maxi	Não	Não	DEF	HE	Não	Não	Não	7;12
137236	66	0	3	1	1	1	IMED	CN	1	1	1			31800	37	Fem	12	Mand	Não	Não	perdeu antes de fase protetico	CN	Não	Sim	Sim	7;12
137236	66	0	3	1	1	1	IMED	CN	1	1	1			33247	47	Masc	12	Mand	Não	Sim	PROV	CN	Não	Não	Não	7;12
137265	48	0	15	1	1	1	PROV	CN	1	0	1			33247	47	Masc	12	Mand	Não	Sim	PROV	CN	Não	Não	Não	7;12
137325	64	1	10	0	1	1	IMED	HE	0	1	1			45552	62	Fem	12	Mand	Não	Não	IMED	HE	Não	Sim	Não	7;12
137325	64	1	10	0	1	1	IMED	HE	0	1	1			48027	66	Fem	12	Maxi	sem info	sem info	DEF	CN	sem info	Não	Não	7;12
137339	67	1	36	0	1	1	PROV	CN	0	1	1			52231	64	Masc	12	Mand	Não	Não	ainda n terminou	CN	Não	Não	Não	7;12
137339	67	1	36	0	1	1	PROV	CN	0	1	1			52981	57	Fem	12	Maxi	Não	Não	PROV	CN	Não	Sim	Não	7;12
137339	67	1	36	0	1	1	PROV	CN	0	1	1			55509	57		12	Mand	Não	Não		CN	Sim	Não	Não	7;12
137446	47	1	5	0	1	1	IMED	HE	1	1	1			63087	77	Masc	12	Maxi	Não	Não	DEF	CN	Sim	Sim	Não	7;12
137446	47	1	5	0	1	1	IMED	HE	1	1	1			64367	59	Fem	12	Maxi	Não	Não	PROV	CN	Não	Sim	Não	7;12
137446	47	1	11	1	1	1	IMED	CN	1	1	1			86207	60	Masc	12	Mand	Não	Não	sem info	HI	Não	Não	Não	7;12
137446	47	1	11	1	1	1	IMED	CN	1	1	1			97555	35	Fem	12	Mand	Não	Não	PROV	HI	Não	Não	Não	7;12
137446	47	1	11	1	1	1	IMED	CN	1	1	1			98362	57	Fem	12	Maxi	Não	Não	PROV	CN	Não	Sim	Não	7;12
137496	56	1	19	1	1	1	PROV	CN	0	1	1			109040	47	Fem	12	Maxi	Não	Não	PROV	CN	Sim	Não	Não	7;12
137496	56	1	38	0	1	1	PROV	CN	0	1	1			109613	56	Masc	12	Maxi	Não	Não	PROV	CN	Sim	Sim	Não	7;12
137496	56	1	38	0	1	1	PROV	CN	0	1	1			121475	66	Masc	12	Maxi	Não	Não	PROV	CN	Sim	Sim	Não	7;12
137528	36	1	4	1	1	1	PROV	CN	0	1	1			129671	63	Fem	12	Maxi	Não	Não	Desistiu	CN	Não	Não	Não	7;12
137528	36	1	2	1	1	1	PROV	CN	0	1	1			129795	40	Masc	12	Maxi	sem info	Não	DEF	CN	Não	Não	Não	7;12
137572	41	0	9	0	1	1	PROV	CN	1	0	1			134859	56	Masc	12	Maxi	Sim	Não	PROV	CN	Sim	Não	Não	7;12
137572	41	0	4	1	1	1	DEF	CN	1	0	1			135389	39	Masc	12	Mand	Não	Não	DEF	CN	Não	Não	Não	7;12
137576	51	0	20	1	1	1	PROV	CN	1	1	1			137586	36	Fem	12	Maxi	Não	Não	PROV	HI	Não	Sim	Não	7;12
137586	36	1	12	1	1	1	PROV	HI	1	0	1			137746	57	Fem	12	Mand	Não	Não	PROV	HE	Sim	Não	Sim	7;12
137647	61	0	31	1	1	1	DEF	CN	0	1	1			138261	59	Fem	12	Mand	Não	Não	DEF	CN	Sim	Sim	Não	7;12
137647	63	0	31	1	1	1	PROV	CN	0	1	1			138261	59	Fem	12	Mand	Não	Não	DEF	HE	Sim	Não	Não	7;12
137676	52	1	36	1	1	1	PROV	CN	1	1	1			138893	66	Fem	12	Maxi	Não	Não	DEF	CN	Não	Não	Não	7;12
137676	52	1	36	1	1	1	PROV	HI	1	1	1			139019	50	Masc	12	Maxi	Não	Não	PROV	HE	Sim	Não	Não	7;12
137746	57	1	12	0	1	1	PROV	HE	0	1	0			141607	67	Fem	12	Mand	Não	Não	PROV	HE	Sim	Não	Não	7;12
137753	57	1	11	1	1	1	DEF	CN	0	0	1			141607	67	Fem	12	Maxi	Não	Não	PROV	HE	Sim	Não	Não	7;12
137753	57	1	17	0	1	1	IMED	HE	0	1	1			142485	34	Fem	12	Mand	Não	Não	DEF	CN	Não	Não	Não	7;12
137821	64	0	14	1	1	1	DEF	CN	1	1	1			142580	67	Fem	12	Maxi	Não	Sim	IMED	HE	Sim	Não	Não	7;12
137850	70	0	19	0	1	1	DEF	HE	1	1	1			149683	43	Masc	12	Maxi	Não	Não	DEF	CN	Não	Não	Não	7;12
137850	70	0	19	0	1	1	DEF	HE	1	1	1			151679	82	Fem	12	Maxi	Sim	Não	IMED	HE	Sim	Não	Não	7;12
137901	61	0	22	0	1	0	DEF	CN	1	1	1			154773	33	Masc	12	Maxi	Não	Não	DEF	CN	Não	Não	Não	7;12
137901	61	0	22	0	1	0	DEF	CN	1	1	1			155539	68	Masc	12	Mand	Não	Não	IMED	CN	Sim	Não	Não	7;12
137901	61	0	20	1	1	0	DEF	CN	1	1	1			155539	68	Masc	12	Mand	Não	Não	IMED	CN	Sim	Não	Não	7;12
138160	37	1	4	0	1	1	DEF	CN	1	1	1			156294	55	Fem	12	Maxi	Não	Não	sem info	CN	Não	Não	Não	7;12
138160	37	1	4	1	1	1	DEF	HI	1	1	1			157962	46	Fem	12	Mand	Não	Sim	IMED	HE	Não	Não	Não	7;12
138259	34	0	15	1	1	1	PROV	CN	1	0	1			157962	46	Fem	12	Mand	Não	Sim	IMED	HE	Não	Não	Não	7;12
138261	59	1	12	0	1	1	DEF	CN	0	0	1			158829	63	Fem	12	Maxi	Não	Não	nao terminou fase protetico	CN	Sim	Não	Não	7;12
138261	59	1	12	0	1	1	DEF	HE	0	1	1			158829	63	Fem	12	Mand	Não	Não	nao terminou fase protetico	CN	Sim	Não	Não	7;12
138349	52	0	13	0	1	1	DEF	HI	1	1	1			159988	52	Masc	12	Mand	Não	Não	DEF	CN	Não	Não	Não	7;12
138521	46	1	37	1	1	1	PROV	CN	1	1	1			160348	62	Fem	12	Mand	Não	Não	DEF	HE	Sim	Não	Não	7;12
138684	51	1	11	0	1	1	IMED	CN	1	0	1			161785	55	Masc	12	Maxi	Não	Não	IMED	HE	Não	Não	Não	7;12
138684	51	1	11	1	1	1	IMED	CN	1	0	1			164739	70	Fem	12	Mand	Sim	Sim	IMED	CN	Sim	Não	Não	7;12
138712	47	1	14	0	1	1	DEF	CN	1	1	0			164739	70	Fem	12	Mand	Sim	Sim	IMED	CN	Sim	Não	Não	7;12
138712	47	1	22	0	1	1	DEF	CN	1	1	1			164739	70	Fem	12	Mand	Sim	Sim	IMED	CN	Sim	Não	Não	7;12
138712	47	1	14	0	1	1	DEF	HE	1	1	1			164739	70	Fem	12	Mand	Sim	Sim	IMED	CN	Sim	Não	Não	7;12
138712	47	1	8	0	1	1	DEF	CN	1	1	1			165266	34	Fem	12	Maxi	Não	Não	sem info	CN	Não	Não	Não	7;12
138715	56	1	15	0	1	0	IMED	CN	0	1	1			169354	46	Fem	12	Maxi	Não	Não	desistiu na fase protetica	CN	Não	Não	Não	7;12
138730	61	1	8	0	1	1	PROV	CN	0	0	1			170056	67	Fem	12	Mand	Não	Não	IMED	HE	Não	Não	Não	7;12
138730	61	1	9	1	1	1	PROV	CN	0	1	1			171551	36	Fem	12	Mand	Não	Não	PROV	CN	Não	Sim	Não	7;12
138777	43	1	10	1	1	1	IMED	HE	1	0	1			178551	50	Fem	12	Mand	Não	Não	ainda n terminou	CN	Não	Não	Não	7;12
138777	43	1	10	1	1	1	IMED	HE	1	0	1			178551	50	Fem	12	Mand	Não	Não	ainda n terminou	CN	Não	Não	Não	7;12
138777	43	1	10	1	1	1	IMED	HE	1	0	1			3241 (SO tem implante de 46 no prontuario)	62	Fem	12	Mand	Não	Não	PROV	CN	Não	Sim	Não	7;12
138777	43	1	8	0	1	1	IMED	HE	1	1	1			10176	69	Masc	13	Maxi	Não	Não	DEF	CN	Sim	Não	Não	13;18
138784	49	1	8	0	1	1	DEF	HI	0	0	1			15979	59	Fem	13	Mand	Não	Não	DEF	CN	Sim	Não	Não	13;18
138784	49	1	4	0	1	1	DEF	HI	0	0	1			24378	65	Fem	13	Maxi	Não	Não	DEF	CN	Sim	Não	Não	13;18
138829	45	0	5	0	1	1	PROV	CN	0	1	1			24378	65	Fem	13	Maxi	Não	Não	DEF	CN	Sim	Não	Não	13;18
138829	45	0	20	1	1	1	IMED	CN	0	1	1			28456	62	Fem	13	Mand	Sim	Sim	IMED	CN	Sim	Não	Não	13;18
138829	45	0	20	1	1	1	IMED	CN	0	1	1			30145	56	Fem	13	Maxi	Não	Não	DEF	CN	Não	Não	Não	13;18
138850	59	1	11	0	1	1	DEF	HE	1	1	1			30145	56	Fem	13	Maxi	Não	Não	DEf	CN	Não	Sim	Não	13;18
138893	66	1	12	1	1	1	DEF	CN	1	1	1			47579	54	Fem	13	Maxi	Não	Não	DEF	HE	Não	Não	Não	13;18
138901	67	1	20	1	1	0	PROV	CN	0	1	1			53137	49	Fem	13	Maxi	Não	Não	PROV	CN	Sim	Sim	Não	13;18
139007	51	0	8	1	1	1	PROV	CN	1	0	1			53137	49	Fem	13	Maxi	Não	Não	PROV	CN	Sim	Sim	Não	13;18
139019	50	0	12	1	1	1	PROV	HE	0	1	1			60479	21	Masc	13	Maxi	Não	Não	PROV	CN	Não	Não	Não	13;18
139022	34	1	15	0	1	1	DEF	HI	1	1	1			63087	77	Masc	13	Maxi	Não	Não	DEF	CN	Sim	Sim	Não	13;18
139024	33	1	16	0	1	1	DEF	HI	0	1	1			72505	69	Fem	13	Maxi	Não	Não	DEF	CN	Sim	Não	Não	13;18
139084	52	1	5	1	1	1	DEF	CN	0	0	1			76434	75	Masc	13	Mand	Não	Não	DEF	CN	Não	Sim	Não	13;18
139084	52	1	9	1	1	1	DEF	CN	0	1	1			99688	54	Fem	13	Mand	Não	Não	DEF	CN	Sim	Não	Não	13;18
139090	64	0	3	0	0	1	DEF	CN	0	1	1			109579	63	Fem	13	Mand	Não	Não	DEF	CN	Sim	Não	Não	13;18
139181	69	0	14	1	1	1	PROV	CN	0	1	1			115258	62	Fem	13	Mand	Não	Não	DEF	CN	Não	Não	Não	13;18
139181	69	0	14	1	1	1	PROV	CN	0	1	1			115258	62	Fem	13	Mand	Não	Não	DEF	CN	Não	Não	Não	13;18
139197	75	1	20	0	1	1	DEF	HI	1	1	1			122219	57	Fem	13	Maxi	Não	Sim	IMED	HE	Sim	Sim	Sim	13;18
139218	57	1	3	0	1	1	PROV	CN	0	0	1			124520	54	Fem	13	Mand	Não	Não	PROV	CN	Sim	Não	Não	13;18
139259	66	1	7	0	1	1	PROV	HI	1	1	1			124520	54	Fem	13	Mand	Não	Não	PROV	CN	Sim	Não	Não	13;18
139264	59	1	11	1	1	1	DEF	HI	1	1	1			134699	22	Masc	13	Mand	Não	Não	DEF	HI	Não	Não	Não	13;18
139529	32	1	16	1	1	1	DEF	CN	1	1	1			138349	52	Masc	13	Mand	Não	Não	DEF	HI	Não	Não	Não	13;18
139810	68	1	24	1	1	1	DEF	CN	0	1	1			140065	54	Fem	13	Maxi	Não	Sim	DEF	CN	Não	Não	Não	13;18
139810	68	1	24	1	1	1	DEF	CN	0	1	1			141475	68	Fem	13	Maxi	Não	Não	DEF	HI	Sim	Não	Não	13;18
140003	67	1	9	0	0	0	DEF	HE	0	1	1			141843	48	Masc	13	Mand	Não	Não	PROV	HI	Sim	Não	Não	13;18
140005	39	1	11	1	1	1	DEF	HI	0	1	1			142509	70	Fem	13	Maxi	Não	Não	PROV	CN	Sim	Não	Não	13;18
140065	54	1	18	1	1	0	PROV	CN	1	1	1			144528	54	Masc	13	sem info	Não	Não	DEF	CN	Não	Não	Não	13;18
140065	54	1	13	1	1	0	DEF	CN	1	1	1			144528	54	Masc	13	sem info	Não	Não	DEF	CN	Não	Não	Não	13;18
140096	52	1	20	1	1	1	IMED	CN	1	1	1			149683	43	Masc	13	Mand	Não	Não	perdeu antes de fase protetico	CN	Não	Sim	Sim	13;18
140096	52	1	16	0	1	1	DEF	CN	1	1	1			155034	41	Fem	13	Mand	Não	Sim	ainda n terminou	CN	Não	Não	Não	13;18
140096	52	1	16	0	1	1	DEF	CN	1	1	1			155034	41	Fem	13	Mand	Não	Sim	ainda n terminou	CN	Não	Não	Não	13;18
140097	48	0	15	0	1	1	DEF	HE	1	1	0			155909	66	Fem	13	Maxi	Não	Não	PROV	CN	Sim	Não	Não	13;18
140112	75	1	16	1	1	1	DEF	CN	0	1	1			156133	51	Fem	13	Mand	Não	Não	IMED	HE	Não	Não	Não	13;18
140141	58	1	5	0	1	1	IMED	HE	1	1	1			157074	52	Fem	13	Maxi	Não	Sim	PROV	CN	Sim	Não	Não	13;18
140141	58	1	5	0	1	1	IMED	HE	1	1	1			157591	55	Masc	13	Maxi	Não	Não	PROV	CN	Sim	Sim	Não	13;18
140141	58	1	9	0	1	1	IMED	CN	1	1	1			157591	55	Masc	13	Maxi	Não	Não	PROV	CN	Sim	Sim	Não	13;18
140144	45	1	14	0	1	1	DEF	CN	1	1	1			159777	57	Fem	13	Maxi	Não	Não	PROV	CN	Sim	Não	Não	13;18
140151	51	1	9	1	1	1	nao terminou fase protetico	CN	1	1	1			160432	69	Masc	13	Mand	Sim	Sim	DEF	HI	Sim	Não	Não	13;18
140151	51	1	9	0	1	1	nao terminou fase protetico	CN	1	1	1			160432	69	Masc	13	Mand	Sim	Sim	DEF	HI	Sim	Não	Não	13;18
140151	51	1	9	0	1	1	nao terminou fase protetico	CN	1	1	1			165657	69	Masc	13	Maxi	Não	Não	DEF	CN	Não	Não	Não	13;18
141223	40	1	20	0	1	1	DEF	CN	1	1	1			168312	74	Masc	13	Mand	Não	Sim	nao terminou fase protetico	CN	Não	Sim	Sim	13;18
141321	40	1	15	sem info	1	1	DEF	HI	1	1	1			168377	56	Fem	13	Maxi	Não	Não	PROV	CN	Sim	Não	Não	13;18
141432	79	0	22	0	1	0	IMED	HE	0	1	1			172258	34	Fem	13	Maxi	Não	Não	IMED	CN	Não	Não	Não	13;18
141432	79	0	22	0	1	0	IMED	CN	0	1	1			178525	66	Masc	13	Mand	Não	Não	PROV	HE	Não	Não	Não	13;18
141432	79	0	22	0	1	0	IMED	CN	0	1	1			178579	68	Fem	13	Maxi	Não	Não	DEF	CN	Não	Sim	Não	13;18
141475	68	1	13	1	1	1	DEF	HI	0	1	1			179255	48	Masc	13	Maxi	Não	Não	DEF	CN	Não	Não	Não	13;18
141475	68	1	5	0	1	1	PROV	HI	0	0	1			179255	48	Masc	13	Mand	Não	Não	DEF	CN	Não	Não	Não	13;18
141607	67	1	12	0	1	1	PROV	HE	0	1	1			179255	48	Masc	13	Mand	Não	Não	DEF	CN	Não	Não	Não	13;18
141607	67	1	12	1	1	1	PROV	HE	0	1	1			2790	75	Fem	14	Maxi	Sim	Não	PROV	CN	Sim	Sim	Não	13;18
141625	63	0	9	0	1	1	sem info	HI	0	0	1			2882	58	Fem	14	Mand	Não	Não	IMED	CN	Não	Não	Não	13;18
141674	61	1	2	1	1	1	IMED	CN	0	1	1			20436	49	Fem	14	Mand	Não	Não	DEF	CN	Sim	Não	Sim	13;18
141674	61	1	2	sem info	1	1	sem info	CN	0	0	1			22393	60	Fem	14	Maxi	Não	Não	DEF	CN	Não	Sim	Não	13;18
141674	61	1	2	sem info	1	1	sem info	CN	0	0	1			31773	77	Fem	14	Maxi	Não	Não	DEF	HE	Sim	Não	Não	13;18
141674	61	1	2	sem info	1	1	sem info	CN	0	0	1			33151	64	Fem	14	Maxi	Não	Sim	DEF	CN	Sim	Não	Não	13;18
141840	62	1	4	1	1	1	IMED	CN	0	1	1			41193	79	Masc	14	Maxi	Não	Não	PROV	CN	Sim	Sim	Sim	13;18
141840	62	1	4	1	1	1	IMED	CN	0	0	1			41717	54	Masc	14	Mand	Não	Não	IMED	CN	Não	Não	Não	13;18
141843	48	0	6	1	1	1	PROV	CN	0	1	1			45672	56	Fem	14	Maxi	Não	Não	IMED	HE	Não	Não	Não	13;18
141843	48	0	13	0	1	1	PROV	HI	0	1	1			52493	50	Fem	14	Maxi	Não	Não	PROV	CN	Não	Não	Não	13;18
141843	48	0	8	1	1	1	PROV	HE	0	1	1			55420	68	Fem	14	Mand	Não	Sim	PROV	CN	Não	Não	Não	13;18
141853	60	1	18	0	sem info	sem info	DEF	CN	sem info	0	1			84161	56	Fem	14	Mand	Não	Não	DEF	CN	Não	Não	Não	13;18
141877	23	1	2	1	1	1	sem info	CN	1	0	1			98582	54	Fem	14	Maxi	Não	Não	PROV	CN	Sim	Sim	Não	13;18
141902	65	1	15	0	1	1	PROV	CN	0	1	1			98582	54	Fem	14	Maxi	Não	Não	PROV	CN	Sim	Sim	Não	13;18
141907	58	0	14	0	1	1	sem info	HI	1	1	1			108699	53	Fem	14	Maxi	Não	Não	PROV	CN	Sim	Não	Não	13;18
141918	40	0	1	1	1	1	IMED	CN	1	0	1			124779	55	Fem	14	Maxi	Não	Não	DEF	HI	Sim	Não	Não	13;18
141918	40	0	4	0	1	1	IMED	CN	1	1	1			124779	55	Fem	14	Maxi	Não	Não	DEF	HI	Sim	Sim	Não	13;18
141931	64	1	40	1	1	1	PROV	CN	1	1	1			131160	65	Fem	14	Maxi	Não	Não	PROV	CN	Sim	Não	Não	13;18
142060	40	0	4	0	1	1	sem info	HI	1	0	1			134523	67	Fem	14	Mand	Não	Não	IMED	HE	Sim	Não	Não	13;18
142067	57	1	14	1	1	1	PROV	CN	0	0	1			137821	64	Masc	14	Maxi	Não	Não	DEF	CN	Não	Não	Não	13;18
142133	45	1	9	1	1	1	DEF	CN	0	1	1			138712	47	Fem	14	Mand	Não	Não	DEF	CN	Não	Não	Sim	13;18
142133	45	1	9	1	1	1	DEF	CN	0	1	1			138712	47	Fem	14	Mand	Não	Não	DEF	HE	Não	Não	Não	13;18
142133	45	1	9	1	1	1	DEF	CN	0	1	1			139181	69	Masc	14	Maxi	Não	Não	PROV	CN	Sim	Não	Não	13;18
142331	59	0	21	0	1	1	PROV	CN	0	0	1			139181	69	Masc	14	Maxi	Não	Não	PROV	CN	Sim	Não	Não	13;18
142333	45	0	9	0	1	1	DEF	HI	1	1	1			140144	45	Fem	14	Mand	Não	Não	DEF	CN	Não	Não	Não	13;18
142333	45	0	9	0	1	1	DEF	HE	1	1	1			141907	58	Masc	14	Mand	Não	Não	sem info	HI	Não	Não	Não	13;18
142359	32	0	8	0	1	1	DEF	HI	1	1	1			142067	57	Fem	14	Maxi	Não	Não	PROV	CN	Sim	Sim	Não	13;18
142485	34	1	12	0	1	1	DEF	CN	1	1	1			142596	46	Fem	14	Maxi	Não	Não	PROV	CN	Não	Sim	Não	13;18
142509	70	1	47	0	1	1	PROV	CN	0	1	1			143357	40	Fem	14	Maxi	Não	Não	desistiu na fase protetica	CN	Sim	Não	Não	13;18
142509	70	1	47	0	1	1	PROV	CN	0	1	1			143357	40	Fem	14	Maxi	Não	Não	desistiu na fase protetica	CN	Sim	Não	Não	13;18
142509	70	1	47	0	1	1	PROV	CN	0	1	1			147284	64	Fem	14	Maxi	Não	Não	DEF	CN	Sim	Não	Não	13;18
142509	70	1	13	1	1	1	PROV	CN	0	1	1			149074	35	Fem	14	Maxi	Não	Não	DEF	CN	Não	Não	Não	13;18
142522	25	0	4	1	1	1	PROV	CN	1	1	1			149074	35	Fem	14	Mand	Não	Não	DEF	CN	Não	Não	Não	13;18
142526	52	0	15	0	1	1	DEF	CN	1	0	1			149100	33	Fem	14	Maxi	Não	Não	DEF	CN	Sim	Não	Não	13;18
142528	50	1	24	0	1	1	DEF	CN	0	1	0			156304	66	Fem	14	Maxi	Não	Não	PROV	CN	Sim	Não	Não	13;18
142528	50	1	22	0	1	1	DEF	CN	0	1	1			157946	70	Fem	14	Mand	Não	Não	PROV	HE	Sim	Não	Não	13;18
142528	50	1	22	0	1	1	DEF	CN	0	1	1			158131	39	Fem	14	sem info	Não	Não	DEF	HI	Sim	Não	Não	13;18
142580	67	1	12	1	1	0	IMED	HE	0	1	1			160319	63	Fem	14	Maxi	Não	Sim	PROV	CN	Sim	Não	Não	13;18
142596	46	1	14	1	1	1	PROV	CN	1	0	1			160755	48	Fem	14	Maxi	Não	Não	DEF	HE	Não	Não	Não	13;18
142641	64	0	21	1	0	1	PROV	CN	0	1	1			160755	48	Fem	14	Maxi	Não	Não	DEF	HE	Não	Não	Não	13;18
142788	42	1	6	0	1	1	desistiu na fase protetica	CN	1	1	1			160755	48	Fem	14	Maxi	Não	Não	DEF	CN	Não	Não	Não	13;18
142788	42	1	6	0	1	1	desistiu na fase protetica	CN	1	1	1			160755	48	Fem	14	Maxi	Não	Não	DEF	CN	Não	Não	Não	13;18
143010	39	1	5	1	1	1	IMED	CN	1	1	1			164380	58	Masc	14	Maxi	Não	Não	DEF	CN	Sim	Sim	Não	13;18
143357	40	1	14	1	1	1	desistiu na fase protetica	CN	0	1	1			166937	59	Fem	14	Mand	Não	Não	IMED	CN	Não	Não	Não	13;18
143357	40	1	14	1	1	1	desistiu na fase protetica	CN	0	1	1			167588	60	Masc	14	Mand	Não	Não	IMED	HE	Sim	Não	Não	13;18
143371	77	0	23	1	1	1	DEF	CN	0	1	1			168989	78	Masc	14	Mand	Não	Não	IMED	CN	Sim	Não	Não	13;18
143371	77	0	23	1	1	1	DEF	CN	0	1	1			170541	52	Masc	14	Maxi	Não	Não	PROV	CN	Não	Não	Não	13;18
144406	37	1	40	1	1	1	PROV	CN	0	0	1			173065	63	Masc	14	Mand	Não	Sim	IMED	HE	Sim	Não	Não	13;18
144528	54	0	13	sem info	1	1	DEF	CN	1	1	1			178804	44	Fem	14	Mand	Não	Não	DEF	CN	Não	Sim	Não	13;18
144528	54	0	13	sem info	1	1	DEF	CN	1	1	1			179426	40	Masc	14	Maxi	Não	Sim	PROV	CN	Não	Não	Não	13;18
145080	58	1	15	0	1	1	DEF	CN	0	1	1			179426	40	Masc	14	Mand	Não	Sim	PROV	CN	Não	Não	Não	13;18
145912	55	1	17	0	1	1	DEF	CN	1	1	1			180483	27	Masc	14	Mand	Não	Não	IMED	CN	Não	Sim	Não	13;18
146774	51	1	7	sem info	1	1	IMED	CN	1	1	1			7189	53	Masc	15	Mand	Não	Não	DEF	HE	Não	Não	Não	13;18
146774	51	1	7	sem info	1	1	IMED	CN	1	1	1			9938	53	Fem	15	Maxi	Não	Não	PROV	CN	Sim	Sim	Não	13;18
147268	53	0	8	0	1	1	DEF	CN	0	1	1			10789	62	Fem	15	Mand	Não	Não	DEF	CN	Não	Sim	Não	13;18
147268	53	0	8	0	1	1	DEF	CN	0	1	1			10789	62	Fem	15	Mand	Não	Não	DEF	CN	Não	Sim	Não	13;18
147268	53	0	11	0	1	1	DEF	CN	0	1	1			14067	81	Fem	15	Maxi	Sim	Não	IMED	CN	Sim	Não	Não	13;18
147284	64	1	14	1	1	1	DEF	CN	0	1	1			16498	55	Fem	15	Mand	Não	Não	DEF	CN	Não	Não	Não	13;18
147390	52	0	6	0	1	1	PROV	CN	1	1	1			17749	64	Masc	15	Mand	Não	Não	DEF	CN	Sim	Sim	Não	13;18
147390	52	0	6	0	1	1	PROV	CN	1	1	1			17749	64	Masc	15	Mand	Não	Não	DEF	CN	Sim	Sim	Não	13;18
147980	61	0	15	1	0	0	DEF	CN	0	1	1			28357	51	Fem	15	Maxi	Não	Não	PROV	CN	Não	Não	Não	13;18
148018	46	0	20	1	1	0	PROV	CN	1	1	1			45552	63	Fem	15	Maxi	Não	Não	IMED	CN	Não	Não	Não	13;18
148430	45	0	3	sem info	1	1	IMED	CN	1	1	1			46855	20	Fem	15	Maxi	Não	Não	PROV	CN	Sim	Não	Não	13;18
148570	55	0	2	1	1	1	IMED	CN	1	0	1			49826	36	Fem	15	Mand	Não	Não	PROV	CN	Não	Não	Não	13;18
148755														54257	29	Fem	15	Maxi	Não	Não	PROV	CN	Sim	Sim	Não	13;18
148860	44	1	3	1	1	1	PROV	CN	1	0	1			68946	66	Masc	15	Maxi	sem info	Não	DEF	CN	Sim	Sim	Não	13;18
148860	44	1	3	0	1	1	PROV	CN	1	1	0			73636	58	Masc	15	Maxi	Não	Não	IMED	HE	Sim	Não	Não	13;18
148860	44	1	2	1	1	1	sem info	CN	1	0	1			81009	50	Fem	15	Mand	Não	Não	DEF	HI	Não	Não	Não	13;18
149074	35	1	14	1	1	1	DEF	CN	1	1	1			90206	64	Masc	15	sem info	Não	Sim	DEF	CN	Sim	Não	Não	13;18
149074	35	1	14	0	1	1	DEF	CN	1	1	1			92206	58	Fem	15	Mand	Não	Não	DEF	HE	Não	Não	Não	13;18
149100	33	1	14	1	1	1	DEF	CN	0	1	1			94294	48	Fem	15	Maxi	Não	Não	PROV	CN	Não	Sim	Não	13;18
149168	52	1	4	1	1	1	IMED	HE	0	1	1			94294	48	Fem	15	Maxi	Não	Não	PROV	CN	Não	Sim	Não	13;18
149479	43	1	40	0	1	1	DEF	CN	1	1	1			95465	52	Fem	15	Mand	Não	Não	PROV	CN	Não	Não	Não	13;18
149479	43	1	40	0	1	1	DEF	CN	1	1	1			126112	60	Fem	15	Mand	Não	Não	DEF	CN	Sim	Não	Não	13;18
149479	43	1	40	0	1	1	DEF	CN	1	1	1			129239	73	Masc	15	Mand	Não	Não	DEF	CN	Sim	Não	Não	13;18
149683	43	0	13	0	1	1	perdeu antes de fase protetico	CN	1	0	0			129239	73	Masc	15	Mand	Não	Não	DEF	CN	Sim	Não	Não	13;18
149683	43	0	12	1	1	1	DEF	CN	1	1	1			129239	73	Masc	15	Mand	Não	Não	DEF	CN	Sim	Não	Não	13;18
150655	65	0	34	1	1	1	sem info	HE	1	0	1			135389	39	Masc	15	Maxi	Não	Não	DEF	CN	Não	Não	Não	13;18
150655	65	0	34	1	1	1	sem info	HE	1	0	1			137265	48	Masc	15	Maxi	Não	Não	PROV	CN	Não	Sim	Não	13;18
150655	65	0	34	0	1	1	sem info	CN	1	1	1			138259	34	Masc	15	Maxi	Não	Não	PROV	CN	Não	Sim	Não	13;18
150669	49	0	5	0	1	1	IMED	HE	0	1	1			138715	56	Fem	15	Mand	Não	Sim	IMED	CN	Sim	Não	Não	13;18
150669	49	0	7	1	1	1	IMED	HE	0	1	1			139022	34	Fem	15	Mand	Não	Não	DEF	HI	Não	Não	Não	13;18
150730	64	0	1	0	1	1	DEF	CN	0	1	1			140097	48	Masc	15	Mand	Não	Não	DEF	HE	Não	Não	Sim	13;18
150730	64	0	3	1	1	1	DEF	CN	0	1	1			141321	40	Fem	15	sem info	Não	Não	DEF	HI	Não	Não	Não	13;18
150924	70	1	2	0	1	1	IMED	CN	0	1	0			141902	65	Fem	15	Mand	Não	Não	PROV	CN	Sim	Não	Não	13;18
150947	54	1	4	1	1	1	sem info	CN	1	0	1			142526	52	Masc	15	Mand	Não	Não	DEF	CN	Não	Sim	Não	13;18
151029	70	0	2	1	1	1	IMED	HE	0	1	1			145080	58	Fem	15	Mand	Não	Não	DEF	CN	Sim	Não	Não	13;18
151170	77	1	24	1	0	1	Desistiu	HE	0	1	1			147980	61	Masc	15	Maxi	Sim	Sim	DEF	CN	Sim	Não	Não	13;18
151170	77	1	24	1	0	1	Desistiu	HE	0	1	1			155035	47	Masc	15	Mand	Não	Sim	IMED	CN	Não	Não	Não	13;18
151506	69	1	7	0	1	1	IMED	HE	0	1	1			156133	51	Fem	15	Maxi	Não	Não	PROV	CN	Não	Sim	Não	13;18
151679	82	1	12	1	0	1	IMED	HE	0	1	1			157839	45	Fem	15	Maxi	Não	Sim	PROV	CN	Não	Não	Não	13;18
152091	56	1	9	0	0	1	IMED	HE	0	1	1			163551	46	Fem	15	Maxi	Não	Não	ainda n terminou	CN	Sim	Não	Não	13;18
152091	56	1	9	0	0	1	IMED	HE	0	1	1			164739	70	Fem	15	Maxi	Sim	Sim	IMED	CN	Sim	Não	Não	13;18
152225	70	1	27	0	1	1	PROV	CN	0	0	1			164739	70	Fem	15	Maxi	Sim	Sim	IMED	CN	Sim	Não	Não	13;18
152365	60	1	8	0	1	1	IMED	HE	1	1	1			165160	60	Fem	15	Mand	Não	Sim	IMED	HE	Não	Não	Sim	13;18
152365	60	1	4	1	1	1	IMED	HE	1	0	1			165160	60	Fem	15	Mand	Não	Sim	IMED	HE	Não	Não	Não	13;18
152365	60	1	4	1	1	1	IMED	HE	1	0	1			165667	43	Masc	15	Maxi	Não	Não	PROV	CN	Não	Sim	Não	13;18
152365	60	1	8	0	1	1	IMED	HE	1	1	1			167654	66	Fem	15	Mand	Não	Sim	DEF	HE	Não	Não	Não	13;18
152404	56	1	1	0	1	1	IMED	CN	1	0	1			167705	52	Masc	15	Maxi	Não	Não	sem info	CN	Não	Sim	Não	13;18
152404	56	1	1	0	1	1	IMED	CN	1	1	1			167705	52	Masc	15	Maxi	Não	Não	sem info	CN	Não	Não	Não	13;18
152404	56	1	1	0	1	1	IMED	CN	1	1	1			169755	43	Fem	15	Mand	Não	Não	DEF	CN	Sim	Não	Não	13;18
152452	56	0	10	1	1	1	PROV	CN	1	1	1			173122	49	Masc	15	Mand	Não	Não	sem info	CN	Sim	Não	Não	13;18
152540	55	1	17	1	1	0	IMED	HE	1	1	1			179565	61	Fem	15	Mand	Não	Sim	IMED	CN	Sim	Não	Não	13;18
152540	55	1	17	0	1	0	IMED	HE	1	1	1			179565	61	Fem	15	Mand	Não	Sim	IMED	CN	Sim	Não	Não	13;18
152577	40	1	3	1	1	1	IMED	CN	1	0	1			55316	61	Masc	16	Maxi	Não	Não	IMED	CN	Não	Não	Não	13;18
152756	53	1	10	1	1	1	IMED	HE	1	1	1			63107	55	Fem	16	Mand	Sim	Não	DEF	CN	Não	Não	Não	13;18
152756	53	1	10	0	1	1	IMED	HE	1	1	1			68602	40	Fem	16	Maxi	Não	Não	IMED	CN	Não	Não	Não	13;18
152768	62	0	29	1	1	0	sem info	HE	1	1	1			68602	40	Fem	16	Maxi	Não	Não	IMED	CN	Não	Não	Não	13;18
152792	54	1	23	0	1	0	DEF	HE	0	1	1			80956	59	Fem	16	Mand	Não	Não	IMED	HE	Sim	Não	Não	13;18
152945	66	0	9	0	1	1	DEF	CN	0	1	1			88570	59	Fem	16	Maxi	Não	Não	PROV	CN	Sim	Sim	Não	13;18
153479	38	1	9	1	1	1	DEF	CN	0	1	1			89767	72	Fem	16	Maxi	Sim	Não	DEF	CN	Sim	Não	Não	13;18
153584	58	0	2	1	0	1	IMED	CN	0	1	0			114317	54	Fem	16	Maxi	Não	Não	DEF	CN	Não	Não	Não	13;18
153584	58	0	3	1	0	1	PROV	CN	0	0	1			114329	54	Fem	16	Maxi	Não	Não	DEF	HE	Sim	Não	Não	13;18
153584	58	0	4	0	0	1	PROV	CN	0	1	1			120888	48	Fem	16	Maxi	Não	Não	PROV	CN	Não	Sim	Não	13;18
153584	58	0	2	1	0	1	IMED	CN	0	1	1			120888	48	Fem	16	Maxi	Não	Não	PROV	CN	Não	Sim	Não	13;18
153668	62	1	36	1	1	1	PROV	CN	0	1	1			121475	66	Masc	16	Maxi	Não	Não	PROV	CN	Sim	Não	Não	13;18
153668	62	1	36	1	1	1	PROV	CN	0	1	1			121475	66	Masc	16	Maxi	Não	Não	PROV	CN	Sim	Não	Não	13;18
153846	38	0	5	0	1	1	sem info	CN	1	0	1			121475	66	Masc	16	Maxi	Não	Não	PROV	CN	Sim	Não	Não	13;18
153897	36	1	21	1	1	1	PROV	CN	0	1	1			122219	57	Fem	16	Mand	Não	Sim	DEF	CN	Sim	Não	Não	13;18
154033	66	1	22	1	1	1	PROV	CN	0	0	1			122912	57	Fem	16	Maxi	Não	Não	DEF	CN	Sim	Sim	Não	13;18
154039	53	1	4	1	1	1	IMED	CN	0	1	1			122912	57	Fem	16	Maxi	Não	Não	DEF	CN	Sim	Sim	Não	13;18
154039	53	1	4	1	1	1	IMED	CN	0	1	1			126112	60	Fem	16	Mand	Não	Não	PROV	CN	Sim	Não	Não	13;18
154039	53	1	4	1	1	1	IMED	CN	0	1	1			130754	68	Masc	16	Maxi	Não	Não	PROV	CN	Sim	Não	Não	13;18
154144	60	0	9	1	1	1	DEF	HI	1	1	1			139024	33	Fem	16	Mand	Não	Não	DEF	HI	Sim	Não	Não	13;18
154144	60	0	8	0	1	1	DEF	CN	1	1	1			139529	32	Fem	16	Maxi	Não	Não	DEF	CN	Não	Não	Não	13;18
154373	51	1	7	1	1	1	PROV	CN	0	1	1			140096	52	Fem	16	Mand	Não	Não	DEF	CN	Não	Não	Não	13;18
154512	57	1	35	1	1	1	IMED	CN	1	1	1			140096	52	Fem	16	Mand	Não	Não	DEF	CN	Não	Não	Não	13;18
154512	57	1	35	1	1	1	IMED	CN	1	1	1			140112	75	Fem	16	Maxi	Não	Não	DEF	CN	Sim	Não	Não	13;18
154773	33	0	12	1	1	1	DEF	CN	1	1	1			157667	49	Fem	16	Maxi	Não	Não	PROV	CN	Não	Não	Não	13;18
155034	41	1	13	0	1	0	ainda n terminou	CN	1	1	1			159777	57	Fem	16	Maxi	Não	Não	PROV	HI	Sim	Não	Não	13;18
155034	41	1	13	0	1	0	ainda n terminou	CN	1	1	1			159777	57	Fem	16	Maxi	Não	Não	PROV	HI	Sim	Não	Não	13;18
155035	47	0	1	1	1	0	IMED	HE	1	1	1			160744	68	Fem	16	Maxi	Não	Não	PROV	HE	Sim	Não	Não	13;18
155035	47	0	15	0	1	0	IMED	CN	1	1	1			165087	46	Masc	16	Maxi	Não	Não	DEF	HI	Não	Não	Não	13;18
155054	72	1	4	0	1	0	IMED	CN	1	1	1			165087	46	Masc	16	Maxi	Não	Não	DEF	HI	Não	Não	Não	13;18
155539	68	0	12	0	1	1	IMED	CN	0	1	1			167311	60	Fem	16	Mand	Não	Não	DEF	CN	Sim	Sim	Não	13;18
155539	68	0	12	0	1	1	IMED	CN	0	1	1			170629	67	Fem	16	Maxi	Não	Não	PROV	CN	Sim	Sim	Não	13;18
155539	68	0	8	1	1	1	IMED	CN	0	1	1			178928	27	Fem	16	Maxi	Não	Sim	PROV	CN	Não	Sim	Não	13;18
155539	68	0	8	1	1	1	IMED	CN	0	1	1			10820	58	Fem	17	Mand	Não	Não	PROV	HI	Sim	Não	Não	13;18
155635	38	0	11	1	1	1	PROV	HI	1	1	1			10820	58	Fem	17	Mand	Não	Não	PROV	HI	Sim	Não	Não	13;18
155755	53	0	3	1	1	1	PROV	CN	1	1	1			15882	61	Masc	17	Mand	Não	Não	PROV	CN	Não	Não	Não	13;18
155832	62	0	8	0	1	1	DEF	CN	1	1	1			34304	46	Masc	17	Maxi	Não	Não	DEF	CN	Não	Não	Não	13;18
155909	66	1	13	1	1	1	PROV	CN	0	1	1			34304	46	Masc	17	Maxi	Não	Não	DEF	CN	Não	Não	Não	13;18
155930	56	0	11	0	1	1	IMED	HE	1	1	1			39891	59	Fem	17	Maxi	Não	Não	DEF	CN	Não	Não	Não	13;18
155970	30	1	3	0	1	1	ainda n terminou	CN	0	1	1			79359	71	Masc	17	Mand	Não	Sim	PROV	CN	Não	Não	Não	13;18
156067	49	0	19	0	1	1	DEF	CN	1	1	1			83076	62	Fem	17	Maxi	Não	Não	IMED	CN	Sim	Sim	Não	13;18
156067	49	0	19	0	1	1	DEF	CN	1	1	1			83076	62	Fem	17	Maxi	Não	Não	IMED	CN	Sim	Sim	Não	13;18
156067	49	0	27	1	1	1	DEF	HE	1	1	1			83076	62	Fem	17	Maxi	Não	Não	IMED	CN	Sim	Sim	Não	13;18
156085	67	0	41	0	1	1	PROV	CN	1	1	1			89929	58	Fem	17	Mand	Não	Sim	ainda n terminou	CN	Não	Não	Não	13;18
156085	67	0	41	1	1	1	PROV	CN	1	1	1			90831	60	Fem	17	Maxi	Não	Não	PROV	CN	Não	Não	Não	13;18
156094	46	1	7	1	1	1	DEF	CN	0	0	1			90831	60	Fem	17	Maxi	Não	Não	PROV	CN	Não	Sim	Não	13;18
156094	46	1	7	1	1	1	DEF	CN	0	0	1			93323	39	Fem	17	Mand	Não	Sim	PROV	HI	Não	Não	Não	13;18
156094	46	1	8	1	1	1	DEF	CN	0	0	1			98256	47	Fem	17	Maxi	Não	Não	PROV	CN	Não	Não	Não	13;18
156133	51	1	15	1	1	1	PROV	CN	1	0	1			113425	65	Masc	17	Maxi	Não	Não	PROV	CN	Não	Sim	Não	13;18
156133	51	1	13	0	1	1	IMED	HE	1	1	1			137753	57	Fem	17	Mand	Não	Não	IMED	HE	Sim	Não	Não	13;18
156150	40	1	18	1	1	1	sem info	CN	0	1	1			145912	55	Fem	17	Mand	Não	Não	DEF	CN	Não	Não	Não	13;18
156209	60	1	4	1	1	1	sem info	CN	0	0	1			152540	55	Fem	17	Maxi	Não	Sim	IMED	HE	Não	Não	Não	13;18
156209	60	1	4	0	1	1	sem info	HI	0	1	1			152540	55	Fem	17	Mand	Não	Sim	IMED	HE	Não	Não	Não	13;18
156294	55	1	4	1	1	1	sem info	HI	1	1	1			156306	68	Masc	17	Maxi	Não	Não	PROV	CN	Não	Não	Não	13;18
156294	55	1	12	1	1	1	sem info	CN	1	1	1			156306	68	Masc	17	Maxi	Não	Não	PROV	CN	Não	Não	Não	13;18
156295	58	0	29	sem info	1	1	DEF	CN	1	1	1			156306	68	Masc	17	Maxi	Não	Não	PROV	CN	Não	Não	Não	13;18
156295	58	0	29	sem info	1	1	DEF	CN	1	1	1			160736	50	Masc	17	Maxi	Não	Não	PROV	HI	Não	Não	Não	13;18
156302	51	0	8	1	1	1	DEF	CN	0	0	1			166161	54	Fem	17	Mand	Não	Não	DEF	HE	Não	Não	Não	13;18
156302	51	0	8	0	1	1	DEF	CN	0	1	1			167133	67	Masc	17	sem info	Não	Sim	DEF	CN	Sim	Não	Não	13;18
156302	51	0	8	0	1	1	DEF	CN	0	1	1			167801	53	Masc	17	Mand	Não	Não	PROV	CN	Não	Não	Não	13;18
156304	66	1	14	1	1	1	PROV	CN	0	1	1			168078	72	Fem	17	Mand	Não	Não	DEF	HE	Sim	Sim	Não	13;18
156304	66	1	20	0	1	1	PROV	CN	0	1	1			168078	72	Fem	17	Mand	Não	Não	DEF	CN	Sim	Sim	Não	13;18
156306	68	0	17	1	1	1	PROV	CN	1	1	1			169201	56	Fem	17	Mand	Não	Não	DEF	HE	Sim	Não	Não	13;18
156306	68	0	17	1	1	1	PROV	CN	1	1	1			179702	42	Fem	17	Mand	Não	Não	DEF	CN	Não	Não	Não	13;18
156306	68	0	17	1	1	1	PROV	CN	1	1	1			7962	63	Fem	18	Mand	Não	Não	PROV	CN	Não	Sim	Não	13;18
156325	41	1	10	0	1	1	DEF	HI	0	1	1			29853	57	Masc	18	Mand	Não	Não	DEF	CN	Não	Não	Não	13;18
156345	52	1	29	1	1	1	DEF	CN	0	0	1			78589	59	Masc	18	Maxi	Não	Não	PROV	CN	Não	Não	Não	13;18
156518	67	0	4	0	1	1	DEF	HI	0	1	1			92206	58	Fem	18	Mand	Não	Não	DEF	HI	Não	Não	Não	13;18
156527	56	1	8	0	1	1	DEF	HE	1	1	1			95490	73	Masc	18	Mand	Não	Não	IMED	CN	Não	Não	Não	13;18
156536	53	1	3	0	1	1	PROV	HI	0	0	1			109613	56	Masc	18	Maxi	Não	Não	PROV	CN	Sim	Sim	Não	13;18
156632	45	0	31	1	1	1	PROV	CN	1	1	1			110034	55	Masc	18	Maxi	Não	Não	DEF	CN	Sim	Sim	Sim	13;18
156632	45	0	25	1	1	1	PROV	CN	1	1	1			113788	58	Masc	18	Mand	Não	Sim	DEF	CN	Não	Não	Não	13;18
156922	43	1	18	1	1	1	DEF	CN	1	1	1			115035	48	Fem	18	Maxi	Não	Não	nao terminou fase protetico	CN	Sim	Sim	Não	13;18
156927	49	0	4	1	1	1	sem info	CN	0	0	1			123693	56	Fem	18	Mand	Sim	Não	DEF	CN	Sim	Não	Não	13;18
157074	52	1	1	1	1	0	IMED	CN	0	1	1			126200	60	Masc	18	Mand	Não	Não	PROV	CN	Sim	Sim	Não	13;18
157074	52	1	13	1	1	0	PROV	CN	0	1	1			126200	60	Masc	18	Mand	Não	Não	PROV	CN	Sim	Sim	Não	13;18
157178	62	0	3	0	1	1	IMED	HE	1	1	1			140065	54	Fem	18	Maxi	Não	Sim	PROV	CN	Não	Não	Não	13;18
157202	28	0	30	1	1	1	PROV	CN	1	1	1			141853	60	Fem	18	Mand	sem info	sem info	DEF	CN	sem info	Sim	Não	13;18
157262	72	1	8	1	1	1	IMED	HE	0	1	1			156150	40	Fem	18	Maxi	Não	Não	sem info	CN	Sim	Não	Não	13;18
157591	55	0	13	1	1	1	PROV	CN	0	0	1			156922	43	Fem	18	Maxi	Não	Não	DEF	CN	Não	Não	Não	13;18
157591	55	0	13	1	1	1	PROV	CN	0	0	1			158180	66	Masc	18	Mand	Não	Não	IMED	HE	Sim	Não	Não	13;18
157643	54	1	24	0	1	1	IMED	HE	1	1	1			170142	48	Masc	18	Maxi	Não	Não	IMED	CN	Sim	Sim	Não	13;18
157667	49	1	16	1	1	1	PROV	CN	1	1	1			170142	48	Masc	18	Mand	Não	Não	IMED	CN	Sim	Não	Não	13;18
157748	59	0	33	0	1	0	PROV	CN	0	1	1			171176	62	Fem	18	Mand	Não	Não	DEF	HE	Sim	Não	Não	13;18
157755	64	1	31	0	1	0	IMED	CN	0	1	1			177957	45	Fem	18	Maxi	Não	Não	DEF	HE	Não	Sim	Não	13;18
157839	45	1	15	1	1	0	PROV	CN	1	1	1			177957	45	Fem	18	Maxi	Não	Não	DEF	HE	Não	Não	Não	13;18
157909	47	0	20	0	1	1	DEF	CN	0	1	1			179278	25	Fem	18	Maxi	Não	Não	PROV	CN	Não	Não	Não	13;18
157946	70	1	14	0	1	1	PROV	HE	0	1	1			179952	47	Fem	18	Mand	Não	Não	DEF	CN	Não	Não	Não	13;18
157952	49	1	2	0	1	1	DEF	HI	0	1	1			180701	50	Masc	18	Maxi	Não	Não	DEF	CN	Não	Sim	Não	13;18
157961	54	1	39	0	1	1	PROV	CN	1	0	1			16525	62	Masc	19	Mand	Sim	Sim	IMED	CN	Sim	Não	Não	19;24
157961	54	1	32	0	1	1	PROV	CN	1	0	1			28357	51	Fem	19	Maxi	Não	Não	PROV	CN	Não	Não	Não	19;24
157962	46	1	12	0	1	0	IMED	HE	1	1	1			30748	51	Fem	19	Maxi	Não	Não	PROV	CN	Sim	Não	Não	19;24
157962	46	1	12	0	1	0	IMED	HE	1	1	1			44206	54	Fem	19	Maxi	Não	Não	DEF	CN	Sim	Sim	Não	19;24
157968	54	1	3	1	1	1	sem info	CN	1	1	1			72373	58	Masc	19	Maxi	Não	Não	sem info	CN	Sim	Não	Não	19;24
157977	43	1	2	0	1	1	PROV	CN	1	1	1			79883	44	Masc	19	Maxi	Não	Não	DEF	CN	Não	Não	Não	19;24
158044	61	0	23	0	1	1	DEF	CN	1	1	1			83076	62	Fem	19	Mand	Não	Não	IMED	HE	Sim	Não	Não	19;24
158131	39	1	14	sem info	1	1	DEF	HI	0	1	1			88444	64	Fem	19	Maxi	Não	Não	PROV	CN	Sim	Sim	Não	19;24
158138	57	1	7	1	1	1	IMED	HE	0	1	1			129795	40	Masc	19	Maxi	sem info	Não	DEF	CN	Não	Sim	Não	19;24
158180	66	0	18	0	1	1	IMED	HE	0	1	1			137496	56	Fem	19	Maxi	Não	Não	PROV	CN	Sim	Não	Não	19;24
158246	56	0	21	1	1	1	PROV	CN	1	1	1			137850	70	Masc	19	Mand	Não	Não	DEF	HE	Não	Não	Não	19;24
158558	41	0	25	1	1	0	DEF	HE	1	1	1			137850	70	Masc	19	Mand	Não	Não	DEF	HE	Não	Não	Não	19;24
158558	41	0	25	1	1	0	DEF	CN	1	0	1			156067	49	Masc	19	Mand	Não	Não	DEF	CN	Não	Não	Não	19;24
158634	38	1	28	0	1	1	DEF	HI	1	1	1			156067	49	Masc	19	Mand	Não	Não	DEF	CN	Não	Não	Não	19;24
158829	63	1	12	1	1	1	nao terminou fase protetico	CN	0	1	1			163871	44	Fem	19	Mand	Não	Sim	ainda n terminou	CN	Sim	Não	Não	19;24
158829	63	1	12	0	1	1	nao terminou fase protetico	CN	0	1	1			166735	72	Masc	19	Mand	Não	Sim	DEF	CN	Não	Sim	Não	19;24
158948	62	0	4	1	1	1	IMED	HI	0	1	1			178929	59	Masc	19	Maxi	Não	Sim	IMED	CN	Não	Sim	Não	19;24
158984	60	1	8	1	1	0	PROV	CN	1	0	1			178929	59	Masc	19	Maxi	Não	Sim	IMED	CN	Não	Sim	Não	19;24
158984	60	1	8	0	1	0	PROV	CN	1	0	1			178929	59	Masc	19	Maxi	Não	Sim	IMED	CN	Não	Sim	Não	19;24
158984	60	1	1	0	1	0	IMED	HE	1	1	1			180216	55	Fem	19	Mand	Não	Não	nao terminou fase protetico	CN	Sim	Sim	Não	19;24
159035	41	1	1	0	1	1	DEF	HI	0	1	1			180487	58	Fem	19	Mand	Não	Não	IMED	CN	Não	Não	Não	19;24
159035	41	1	1	1	1	1	DEF	HI	0	1	1			180487	58	Fem	19	Mand	Não	Não	IMED	CN	Não	Não	Não	19;24
159056	66	0	31	1	1	1	PROV	CN	1	1	1			184175	61	Fem	19	Maxi	Sim	Não	PROV	CN	Não	Sim	Não	19;24
159103	78	0	36	1	0	0	PROV	HE	0	1	1			184493	66	Masc	19	Mand	Não	Não	PROV	CN	Não	Não	Não	19;24
159103	78	0	36	1	0	0	PROV	HE	0	1	1			28414	39	Fem	20	Maxi	Não	Sim	PROV	CN	Não	Não	Não	19;24
159103	78	0	36	1	0	0	PROV	CN	0	1	1			32826	58	Masc	20	Maxi	Não	Não	IMED	HE	Sim	Sim	Não	19;24
159191	51	0	8	1	1	1	PROV	CN	1	0	1			54710	62	Fem	20	Maxi	Não	Não	nao terminou fase protetico	CN	Não	Sim	Não	19;24
159202	44	0	11	1	1	1	IMED	CN	0	1	1			76770	69	Masc	20	Maxi	Não	Não	DEF	CN	Sim	Não	Não	19;24
159202	44	0	11	1	1	1	IMED	CN	0	1	1			76770	69	Masc	20	Maxi	Não	Não	DEF	CN	Sim	Não	Não	19;24
159202	44	0	11	1	1	1	IMED	CN	0	1	1			76861	68	Masc	20	Mand	Não	Não	DEF	CN	Não	Não	Não	19;24
159229	52	0	35	0	1	1	PROV	CN	0	1	1			87315	62	Fem	20	Maxi	Não	Não	PROV	CN	Sim	Sim	Não	19;24
159338	61	1	1	1	1	1	sem info	CN	1	0	1			110319	63	Masc	20	Mand	Não	Não	DEF	CN	Não	Sim	Não	19;24
159403	72	0	10	0	1	1	DEF	CN	1	1	1			113484	76	Fem	20	Maxi	Não	Não	PROV	CN	Sim	Não	Não	19;24
159434	22	1	22	1	1	1	PROV	CN	1	0	1			137576	51	Masc	20	Maxi	Não	Não	PROV	CN	Não	Não	Não	19;24
159646	55	0	2	1	1	0	sem info	HI	0	1	1			137901	61	Masc	20	Maxi	Não	Sim	DEF	CN	Não	Não	Não	19;24
159731	27	0	2	1	1	1	IMED	CN	1	1	1			138829	45	Masc	20	Maxi	Não	Não	IMED	CN	Sim	Não	Não	19;24
159777	57	1	16	1	1	1	PROV	HI	0	1	1			138829	45	Masc	20	Maxi	Não	Não	IMED	CN	Sim	Não	Não	19;24
159777	57	1	16	1	1	1	PROV	HI	0	1	1			138901	67	Fem	20	Maxi	Não	Sim	PROV	CN	Sim	Não	Não	19;24
159777	57	1	13	1	1	1	PROV	CN	0	1	1			139197	75	Fem	20	Mand	Não	Não	DEF	HI	Não	Não	Não	19;24
159928	49	1	6	0	1	0	sem info	CN	1	1	1			140096	52	Fem	20	Maxi	Não	Não	IMED	CN	Não	Não	Não	19;24
159928	49	1	6	0	1	0	sem info	CN	1	0	1			141223	40	Fem	20	Mand	Não	Não	DEF	CN	Não	Não	Não	19;24
159931	72	0	5	1	0	1	DEF	CN	0	0	1			148018	46	Masc	20	Maxi	Não	Sim	PROV	CN	Não	Não	Não	19;24
159939	37	1	26	1	1	1	PROV	CN	1	1	1			156304	66	Fem	20	Mand	Não	Não	PROV	CN	Sim	Não	Não	19;24
159940	70	1	6	0	1	1	DEF	CN	1	0	1			157909	47	Masc	20	Mand	Não	Não	DEF	CN	Sim	Não	Não	19;24
159980	56	0	23	1	0	1	PROV	CN	0	0	1			161947	64	Masc	20	Maxi	Não	Não	ainda n terminou	CN	Sim	Não	Não	19;24
159988	52	0	12	0	1	1	DEF	CN	1	1	1			161947	64	Masc	20	Maxi	Não	Não	ainda n terminou	CN	Sim	Não	Não	19;24
160071	56	0	11	0	1	1	DEF	CN	0	0	1			161947	64	Masc	20	Maxi	Não	Não	ainda n terminou	CN	Sim	Não	Não	19;24
160071	56	0	7	1	1	1	DEF	CN	0	0	1			161990	61	Masc	20	Maxi	Não	Não	desistiu na fase protetica	CN	Sim	Não	Não	19;24
160071	56	0	11	0	1	1	DEF	CN	0	0	1			164846	64	Fem	20	Maxi	Não	Sim	PROV	CN	Sim	Não	Não	19;24
160071	56	0	11	0	1	1	DEF	CN	0	0	1			164846	64	Fem	20	Maxi	Não	Sim	PROV	CN	Sim	Sim	Não	19;24
160075	50	1	1	0	1	1	sem info	CN	0	1	1			167014	47	Fem	20	Mand	Não	Não	nao terminou fase protetico	CN	Não	Sim	Não	19;24
160075	50	1	1	1	1	1	sem info	CN	0	1	1			172671	56	Fem	20	Mand	Não	Sim	DEF	HE	Sim	Não	Não	19;24
160075	50	1	1	0	1	1	sem info	CN	0	1	1			178843	50	Fem	20	Maxi	Não	Não	PROV	CN	Não	Sim	Não	19;24
160099	62	1	8	0	1	1	IMED	HE	0	1	1			179681	62	Fem	20	Mand	Não	Não	DEF	CN	Sim	Não	Não	19;24
160237	42	1	21	1	1	1	PROV	CN	1	0	1			179681	62	Fem	20	Mand	Não	Não	DEF	CN	Sim	Não	Não	19;24
160319	63	1	14	1	1	0	PROV	CN	0	1	1			180825	63	Fem	20	Maxi	Não	Sim	PROV	CN	Não	Sim	Não	19;24
160348	62	1	22	1	1	1	DEF	CN	0	1	1			180825	63	Fem	20	Maxi	Não	Sim	PROV	CN	Não	Não	Não	19;24
160348	62	1	24	1	1	1	DEF	CN	0	1	1			7962	63	Fem	21	Mand	Não	Não	PROV	CN	Não	Não	Não	19;24
160348	62	1	12	0	1	1	DEF	HE	0	1	1			7962	63	Fem	21	Mand	Não	Não	PROV	CN	Não	Não	Não	19;24
160432	69	0	13	0	0	0	DEF	HI	0	1	1			27986	61	Fem	21	Mand	Não	Não	DEF	CN	Não	Não	Não	19;24
160432	69	0	13	0	0	0	DEF	HI	0	1	1			45255	67	Fem	21	Mand	Não	Não	PROV	CN	Não	Não	Não	19;24
160477	58	1	1	1	1	1	sem info	CN	1	0	1			63422	60	Fem	21	Mand	Não	Não	DEF	CN	Sim	Não	Não	19;24
160581	70	1	23	0	1	1	PROV	CN	0	1	1			110319	63	Masc	21	Mand	Não	Não	DEF	CN	Não	Sim	Não	19;24
160581	70	1	23	0	1	1	PROV	CN	0	1	1			115028	61	Masc	21	Mand	Não	Não	DEF	CN	Sim	Não	Não	19;24
160711	37	1	5	0	1	1	PROV	CN	0	1	1			115028	61	Masc	21	Mand	Não	Não	DEf	CN	Sim	Não	Não	19;24
160736	50	0	17	1	1	1	PROV	HI	1	1	1			119934	68	Masc	21	Maxi	Não	Não	PROV	CN	Não	Não	Não	19;24
160744	68	1	16	1	1	1	PROV	HE	0	1	1			119934	68	Masc	21	Maxi	Não	Não	PROV	CN	Não	Não	Não	19;24
160755	48	1	14	1	1	1	DEF	HE	1	1	1			142331	59	Masc	21	Mand	Não	Não	PROV	CN	Sim	Sim	Não	19;24
160755	48	1	14	1	1	1	DEF	HE	1	1	1			142641	64	Masc	21	Maxi	Sim	Não	PROV	CN	Sim	Não	Não	19;24
160755	48	1	14	1	1	1	DEF	CN	1	1	1			153897	36	Fem	21	Maxi	Não	Não	PROV	CN	Sim	Não	Não	19;24
160755	48	1	14	1	1	1	DEF	CN	1	1	1			158246	56	Masc	21	Maxi	Não	Não	PROV	CN	Não	Não	Não	19;24
160975	45	1	4	sem info	1	1	ainda n terminou	CN	0	1	1			160237	42	Fem	21	Maxi	Não	Não	PROV	CN	Não	Sim	Não	19;24
161553	54	1	31	0	1	1	ainda n terminou	CN	0	1	1			171828	60	Masc	21	Mand	Sim	Não	IMED	HE	Sim	Não	Não	19;24
161734	58	0	5	1	1	1	IMED	CN	0	1	1			178861	48	Fem	21	Mand	Não	Não	DEF	CN	Não	Não	Não	19;24
161785	55	0	10	0	1	1	IMED	HE	1	1	1			179198	45	Fem	21	Mand	Não	Não	PROV	CN	Não	Não	Não	19;24
161785	55	0	10	0	1	1	IMED	HE	1	1	1			179809	55	Fem	21	Maxi	Não	Não	PROV	CN	Não	Não	Não	19;24
161785	55	0	12	1	1	1	IMED	HE	1	1	1			179973	56	Fem	21	Mand	Não	Não	IMED	CN	Sim	Não	Não	19;24
161947	64	0	20	1	1	1	ainda n terminou	CN	0	1	1			179973	56	Fem	21	Mand	Não	Não	IMED	CN	Sim	Não	Não	19;24
161947	64	0	20	1	1	1	ainda n terminou	CN	0	1	1			180130	44	Masc	21	Mand	Não	Não	DEF	CN	Não	Não	Não	19;24
161947	64	0	20	1	1	1	ainda n terminou	CN	0	1	1			29392	43	Fem	22	Maxi	Não	Não	PROV	CN	Não	Sim	Não	19;24
161990	61	0	20	1	1	1	desistiu na fase protetica	CN	0	1	1			77292	68	Masc	22	Maxi	Não	Não	DEF	HI	Não	Não	Não	19;24
162364	67	1	5	0	1	0	IMED	HE	1	1	1			95123	61	Fem	22	Maxi	Não	Não	PROV	CN	Não	Não	Não	19;24
162364	67	1	5	0	1	0	IMED	HE	1	1	1			113229	54	Fem	22	Maxi	Não	Não	PROV	CN	Não	Sim	Não	19;24
162519	57	1	8	0	1	1	IMED	CN	0	1	1			113229	54	Fem	22	Maxi	Não	Não	PROV	CN	Não	Sim	Não	19;24
162519	57	1	8	0	1	1	IMED	CN	0	1	1			119740	42	Fem	22	Maxi	Não	Não	IMED	HE	Não	Não	Não	19;24
162519	57	1	3	1	1	1	IMED	CN	0	1	1			119740	42	Fem	22	Maxi	Não	Não	IMED	HE	Não	Não	Não	19;24
162519	57	1	3	1	1	1	IMED	CN	0	1	1			130382	52	Fem	22	Mand	Não	Não	IMED	HE	Não	Não	Não	19;24
163088	55	1	3	1	1	1	sem info	HE	1	1	1			130382	52	Fem	22	Mand	Não	Não	IMED	HE	Não	Não	Não	19;24
163207	67	0	4	0	1	1	IMED	CN	1	1	1			133521	68	Fem	22	Maxi	Não	Não	PROV	HE	Não	Não	Não	19;24
163207	67	0	4	0	1	1	IMED	CN	1	1	1			133521	68	Fem	22	Mand	Não	Não	PROV	HE	Não	Não	Não	19;24
163221	45	1	5	1	1	1	IMED	HE	0	1	1			136492	67	Fem	22	Maxi	Não	Não	PROV	CN	Sim	Sim	Não	19;24
163221	45	1	5	1	1	1	IMED	HE	0	1	1			137091	61	Masc	22	Mand	Não	Sim	DEF	CN	Não	Não	Não	19;24
163311	54	1	3	0	1	1	sem info	CN	1	1	1			137901	61	Masc	22	Mand	Não	Sim	DEF	CN	Não	Não	Não	19;24
163311	54	1	2	1	1	1	sem info	CN	1	1	1			137901	61	Masc	22	Mand	Não	Sim	DEF	CN	Não	Não	Não	19;24
163551	46	1	15	1	1	1	ainda n terminou	CN	0	1	1			138712	47	Fem	22	Mand	Não	Não	DEF	CN	Não	Não	Não	19;24
163871	44	1	19	0	1	0	ainda n terminou	CN	0	1	1			141432	79	Masc	22	Mand	Não	Sim	IMED	HE	Sim	Não	Não	19;24
163935	52	0	4	sem info	1	0	sem info	CN	0	1	1			141432	79	Masc	22	Mand	Não	Sim	IMED	CN	Sim	Não	Não	19;24
164205	68	0	5	0	1	1	IMED	CN	1	1	1			141432	79	Masc	22	Mand	Não	Sim	IMED	CN	Sim	Não	Não	19;24
164252	56	1	31	0	0	1	IMED	CN	0	1	1			142528	50	Fem	22	Mand	Não	Não	DEF	CN	Sim	Não	Não	19;24
164366	62	1	5	1	0	0	IMED	HE	0	1	1			142528	50	Fem	22	Mand	Não	Não	DEF	CN	Sim	Não	Não	19;24
164366	62	1	5	1	0	0	IMED	HE	0	1	1			154033	66	Fem	22	Maxi	Não	Não	PROV	CN	Sim	Sim	Não	19;24
164380	58	0	14	1	1	1	DEF	CN	0	0	1			159434	22	Fem	22	Maxi	Não	Não	PROV	CN	Não	Sim	Não	19;24
164390	48	1	4	1	1	1	PROV	CN	0	1	1			160348	62	Fem	22	Maxi	Não	Não	DEF	CN	Sim	Não	Não	19;24
164498	58	0	4	1	0	0	IMED	CN	0	1	1			167956	49	Fem	22	Mand	Não	Não	PROV	CN	Não	Sim	Não	19;24
164521	60	1	24	1	1	1	DEF	CN	0	1	1			167956	49	Fem	22	Mand	Não	Não	PROV	HE	Não	Sim	Não	19;24
164521	60	1	24	1	1	1	DEF	CN	0	1	1			180101	40	Masc	22	sem info	Não	Não	DEF	CN	Não	Não	Não	19;24
164544	51	0	2	0	1	1	sem info	CN	1	1	1			180220	34	Fem	22	Mand	Não	Não	DEF	CN	Não	Não	Não	19;24
164544	51	0	2	1	1	1	sem info	CN	1	1	1			180220	34	Fem	22	Mand	Não	Não	DEF	CN	Não	Não	Não	19;24
164609	58	1	6	1	1	0	desistiu na fase protetica	CN	1	0	1			34304	46	Masc	23	Maxi	Não	Não	DEF	CN	Não	Sim	Sim	19;24
164609	58	1	6	0	1	0	desistiu na fase protetica	CN	1	0	1			44731	63	Fem	23	Mand	Não	Não	PROV	HE	Sim	Não	Não	19;24
164722	42	1	4	0	1	1	IMED	CN	1	1	1			88520	56	Masc	23	Maxi	Não	Sim	DEF	CN	Não	Não	Não	19;24
164739	70	1	15	1	0	0	IMED	CN	0	1	1			88520	56	Masc	23	Maxi	Não	Sim	DEF	CN	Não	Não	Não	19;24
164739	70	1	15	1	0	0	IMED	CN	0	1	1			94299	63	Masc	23	Maxi	Não	Não	DEF	CN	Não	Não	Não	19;24
164739	70	1	12	0	0	0	IMED	CN	0	1	1			98775	67	Fem	23	Mand	Não	Não	DEF	CN	Sim	Não	Não	19;24
164739	70	1	12	0	0	0	IMED	CN	0	1	1			100695	56	Fem	23	Maxi	Não	Não	DEF	CN	Sim	Não	Não	19;24
164739	70	1	12	0	0	0	IMED	CN	0	1	1			114317	54	Fem	23	Maxi	Não	Não	DEF	CN	Não	Sim	Não	19;24
164739	70	1	12	0	0	0	IMED	CN	0	1	1			143371	77	Masc	23	Maxi	Não	Não	DEF	CN	Sim	Não	Não	19;24
164811	60	1	3	1	1	1	IMED	CN	1	1	1			143371	77	Masc	23	Maxi	Não	Não	DEF	CN	Sim	Não	Não	19;24
164811	60	1	8	0	1	1	PROV	CN	1	1	1			152792	54	Fem	23	Mand	Não	Sim	DEF	HE	Sim	Não	Não	19;24
164841	31	1	30	0	1	1	DEF	CN	0	1	1			158044	61	Masc	23	Mand	Não	Não	DEF	CN	Não	Não	Não	19;24
164841	31	1	30	0	1	1	DEF	CN	0	1	1			159980	56	Masc	23	Maxi	Sim	Não	PROV	CN	Sim	Sim	Não	19;24
164846	64	1	20	1	1	0	PROV	CN	0	1	1			160581	70	Fem	23	Mand	Não	Não	PROV	CN	Sim	Não	Não	19;24
164846	64	1	20	1	1	0	PROV	CN	0	0	1			160581	70	Fem	23	Mand	Não	Não	PROV	CN	Sim	Não	Não	19;24
165087	46	0	16	1	1	1	DEF	HI	1	1	1			171956	49	Masc	23	Mand	Não	Não	PROV	HE	Não	Sim	Não	19;24
165087	46	0	16	1	1	1	DEF	HI	1	1	1			171956	49	Masc	23	Mand	Não	Não	PROV	HE	Não	Sim	Não	19;24
165132	38	0	8	0	1	1	DEF	CN	1	1	1			171956	49	Masc	23	Mand	Não	Não	PROV	HE	Não	Sim	Não	19;24
165160	60	1	15	0	1	0	IMED	HE	1	1	0			179291	28	Masc	23	Maxi	Não	Não	PROV	CN	Não	Não	Não	19;24
165160	60	1	15	0	1	0	IMED	HE	1	1	1			10789	62	Fem	24	Mand	Não	Não	PROV	CN	Não	Sim	Não	19;24
165228	17	1	5	1	1	1	PROV	CN	1	1	1			46305	55	Fem	24	Maxi	Não	Não	PROV	CN	Não	Não	Não	19;24
165266	34	1	12	1	1	1	sem info	CN	1	1	1			46554	52	Fem	24	Maxi	Não	Não	DEF	CN	Não	Não	Não	19;24
165339	52	1	8	0	1	1	DEF	CN	0	1	1			71458	52	Fem	24	Maxi	Não	Não	PROV	CN	Sim	Não	Não	19;24
165455	43	1	10	1	1	1	PROV	CN	0	1	1			78622	52	Fem	24	Maxi	Sim	Não	IMED	CN	Sim	Não	Não	19;24
165455	43	1	10	0	1	1	PROV	CN	0	1	1			78622	52	Fem	24	Maxi	Sim	Não	IMED	CN	Sim	Não	Não	19;24
165455	43	1	10	0	1	1	PROV	CN	0	1	1			93323	39	Fem	24	Maxi	Não	Sim	PROV	CN	Não	Não	Não	19;24
165455	43	1	10	1	1	1	PROV	CN	0	1	1			110639	54	Fem	24	Mand	Não	Não	DEF	CN	Sim	Não	Não	19;24
165622	56	1	27	1	0	1	nao terminou fase protetico	CN	0	1	1			128622	58	Fem	24	Mand	Não	Não	PROV	CN	Não	Sim	Não	19;24
165622	56	1	27	1	0	1	nao terminou fase protetico	CN	0	1	1			139810	68	Fem	24	Maxi	Não	Não	DEF	CN	Sim	Não	Não	19;24
165654	73	0	31	0	1	1	DEF	CN	0	1	1			139810	68	Fem	24	Maxi	Não	Não	DEF	CN	Sim	Não	Não	19;24
165657	69	0	31	0	1	1	DEF	CN	1	1	1			142528	50	Fem	24	Mand	Não	Não	DEF	CN	Sim	Não	Sim	19;24
165657	69	0	31	0	1	1	DEF	HE	1	1	1			151170	77	Fem	24	Maxi	Sim	Não	Desistiu	HE	Sim	Não	Não	19;24
165657	69	0	13	1	1	1	DEF	CN	1	1	1			151170	77	Fem	24	Maxi	Sim	Não	Desistiu	HE	Sim	Não	Não	19;24
165667	43	0	15	1	1	1	PROV	CN	1	0	1			157643	54	Fem	24	Mand	Não	Não	IMED	HE	Não	Não	Não	19;24
165711	21	0	26	1	1	1	PROV	CN	1	0	1			160348	62	Fem	24	Maxi	Não	Não	DEF	CN	Sim	Não	Não	19;24
165711	21	0	26	1	1	1	PROV	CN	1	0	1			164521	60	Fem	24	Maxi	Não	Não	DEF	CN	Sim	Não	Não	19;24
165780	28	1	31	0	1	1	DEF	CN	1	0	1			164521	60	Fem	24	Maxi	Não	Não	DEF	CN	Sim	Não	Não	19;24
165794	43	1	1	1	1	0	sem info	CN	1	1	1			166490	46	Fem	24	Mand	Não	Não	DEF	CN	Não	Sim	Não	19;24
165794	43	1	1	1	1	0	sem info	CN	1	1	1			167266	34	Fem	24	Maxi	Não	Não	DEF	CN	Não	Sim	Não	19;24
165794	43	1	1	0	1	0	sem info	CN	1	1	1			170225	50	Fem	24	Maxi	Não	Não	nao terminou fase protetico	HE	Não	Não	Não	19;24
165794	43	1	1	0	1	0	sem info	CN	1	1	1			170685	52	Fem	24	Mand	Não	Não	DEF	HE	Não	Não	Não	19;24
165803	42	1	6	1	1	1	IMED	CN	1	1	1			45255	67	Fem	25	Mand	Não	Não	PROV	CN	Não	Não	Não	25;30
165974	54	1	33	0	1	1	PROV	HI	0	1	1			52164	81	Masc	25	Maxi	Não	Não	PROV	CN	Sim	Sim	Não	25;30
165974	54	1	31	0	1	1	PROV	HI	0	1	1			87307	37	Fem	25	Maxi	Sim	Sim	DEF	CN	Sim	Não	Não	25;30
165974	54	1	31	0	1	1	PROV	CN	0	1	1			87307	37	Fem	25	Maxi	Sim	Sim	DEF	CN	Sim	Não	Não	25;30
166095	54	1	4	0	1	1	nao terminou fase protetico	CN	0	1	1			114900	60	Fem	25	Maxi	Não	Não	PROV	CN	Não	Não	Não	25;30
166097	61	1	3	0	1	1	ainda n terminou	CN	0	1	1			156632	45	Masc	25	Maxi	Não	Não	PROV	CN	Não	Não	Não	25;30
166097	61	1	3	0	1	1	ainda n terminou	CN	0	1	1			158558	41	Masc	25	Maxi	Não	Sim	DEF	HE	Não	Não	Não	25;30
166097	61	1	3	0	1	1	ainda n terminou	CN	0	1	1			158558	41	Masc	25	Maxi	Não	Sim	DEF	CN	Não	Sim	Não	25;30
166161	54	1	17	0	1	1	DEF	HE	1	1	1			168576	59	Fem	25	Mand	Não	Não	DEF	CN	Sim	Não	Não	25;30
166490	46	1	24	0	1	1	DEF	CN	1	0	1			38530	55	Fem	26	Maxi	Não	Não	PROV	CN	Não	Não	Não	25;30
166669	57	1	26	sem info	1	1	sem info	CN	1	1	1			40979	44	Fem	26	Mand	Não	Não	DEF	HI	Não	Não	Não	25;30
166669	57	1	26	sem info	1	1	sem info	CN	1	1	1			40979	44	Fem	26	Mand	Não	Não	DEF	HI	Não	Não	Não	25;30
166711	60	0	4	0	0	0	PROV	CN	0	1	1			98597	48	Fem	26	Mand	Não	Não	PROV	HE	Sim	Não	Não	25;30
166711	60	0	4	0	0	0	PROV	CN	0	1	1			159939	37	Fem	26	Maxi	Não	Não	PROV	CN	Não	Não	Não	25;30
166735	72	0	19	0	1	0	DEF	CN	1	0	1			165711	21	Masc	26	Maxi	Não	Não	PROV	CN	Não	Sim	Não	25;30
166937	59	1	14	0	1	1	IMED	CN	1	1	1			165711	21	Masc	26	Maxi	Não	Não	PROV	CN	Não	Sim	Não	25;30
167014	47	1	20	0	1	1	nao terminou fase protetico	CN	1	0	1			166669	57	Fem	26	sem info	Não	Não	sem info	CN	Não	Não	Não	25;30
167133	67	0	17	sem info	1	0	DEF	CN	0	1	1			166669	57	Fem	26	sem info	Não	Não	sem info	CN	Não	Não	Não	25;30
167165	57	1	5	0	1	0	nao terminou fase protetico	CN	1	1	1			181099	40	Fem	26	Maxi	Não	Não	DEF	CN	Não	Sim	Não	25;30
167166	57	1	28	0	1	1	IMED	CN	0	1	1			181099	40	Fem	26	Maxi	Não	Não	DEF	CN	Não	Não	Não	25;30
167166	57	1	28	0	1	1	IMED	CN	0	1	1			184423	55	Fem	26	Maxi	Não	Sim	PROV	CN	Não	Sim	Não	25;30
167266	34	1	24	1	1	1	DEF	CN	1	0	1			15882	61	Masc	27	Mand	Não	Não	PROV	CN	Não	Não	Não	25;30
167311	60	1	16	0	1	1	DEF	CN	0	0	1			39395	47	Masc	27	Maxi	Não	Não	PROV	CN	Não	Não	Não	25;30
167588	60	0	14	0	1	1	IMED	HE	0	1	1			39395	47	Masc	27	Maxi	Não	Não	PROV	CN	Não	Não	Não	25;30
167654	66	1	15	0	1	0	DEF	HE	1	1	1			55324	25	Masc	27	Maxi	Não	Não	IMED	CN	Não	Não	Não	25;30
167693	46	1	10	1	1	1	DEF	HE	1	1	1			99150	63	Fem	27	Mand	Não	Não	DEF	CN	Sim	Sim	Não	25;30
167705	52	0	15	1	1	1	sem info	CN	1	0	1			100735	57	Masc	27	Maxi	Sim	Sim	PROV	CN	Sim	Não	Não	25;30
167705	52	0	15	1	1	1	sem info	CN	1	1	1			122201	61	Masc	27	Maxi	Não	Não	PROV	CN	Não	Não	Não	25;30
167743	47	0	2	1	1	1	DEF	CN	1	1	1			122201	61	Masc	27	Maxi	Não	Não	PROV	CN	Não	Não	Não	25;30
167743	47	0	2	1	1	1	DEF	CN	1	1	1			122201	61	Masc	27	Maxi	Não	Não	PROV	CN	Não	Não	Não	25;30
167743	47	0	2	1	1	1	DEF	CN	1	1	1			152225	70	Fem	27	Mand	Não	Não	PROV	CN	Sim	Sim	Não	25;30
167743	47	0	2	0	1	1	DEF	CN	1	1	1			156067	49	Masc	27	Maxi	Não	Não	DEF	HE	Não	Não	Não	25;30
167743	47	0	2	0	1	1	DEF	CN	1	1	1			165622	56	Fem	27	Maxi	Sim	Não	nao terminou fase protetico	CN	Sim	Não	Não	25;30
167801	53	0	17	0	1	1	PROV	CN	1	1	1			165622	56	Fem	27	Maxi	Sim	Não	nao terminou fase protetico	CN	Sim	Não	Não	25;30
167956	49	1	22	0	1	1	PROV	CN	1	0	1			12520	57	Fem	28	Maxi	Não	Não	PROV	CN	Não	Não	Não	25;30
167956	49	1	22	0	1	1	PROV	HE	1	0	1			12520	57	Fem	28	Maxi	Não	Não	PROV	CN	Não	Não	Não	25;30
168019	59	1	5	1	1	1	DEF	CN	1	0	1			46554	52	Fem	28	Maxi	Não	Não	PROV	CN	Não	Não	Não	25;30
168078	72	1	17	0	1	1	DEF	HE	0	0	1			158634	38	Fem	28	Mand	Não	Não	DEF	HI	Não	Não	Não	25;30
168078	72	1	17	0	1	1	DEF	CN	0	0	1			167166	57	Fem	28	Mand	Não	Não	IMED	CN	Sim	Não	Não	25;30
168312	74	0	13	0	1	0	nao terminou fase protetico	CN	1	0	0			167166	57	Fem	28	Mand	Não	Não	IMED	CN	Sim	Não	Não	25;30
168377	56	1	13	1	1	1	PROV	CN	0	1	1			15882	61	Masc	29	Mand	Não	Não	PROV	CN	Não	Sim	Não	25;30
168576	59	1	25	0	1	1	DEF	CN	0	1	1			15882	61	Masc	29	Mand	Não	Não	PROV	CN	Não	Sim	Não	25;30
168914	41	1	2	0	1	1	IMED	HI	0	1	1			85636	70	Fem	29	Maxi	Não	Não	PROV	CN	Não	Não	Não	25;30
168989	78	0	14	0	1	1	IMED	CN	0	1	1			98362	57	Fem	29	Mand	Não	Não	esta em atendimento	CN	Não	Não	Não	25;30
168993	67	1	31	0	1	0	PROV	CN	0	1	1			98362	57	Fem	29	Mand	Não	Não	esta em atendimento	CN	Não	Não	Não	25;30
169201	56	1	17	0	1	1	DEF	HE	0	1	1			100403	56	Masc	29	Maxi	Não	Sim	DEF	CN	Sim	Não	Não	25;30
169354	46	1	12	1	1	1	desistiu na fase protetica	CN	1	1	1			111190	69	Fem	29	Mand	Não	Não	PROV	HI	Não	Sim	Não	25;30
169506	54	1	1	0	1	1	sem info	CN	0	1	1			111190	69	Fem	29	Mand	Não	Não	PROV	HI	Não	Sim	Não	25;30
169755	43	1	15	0	1	1	DEF	CN	0	1	1			152768	62	Masc	29	Maxi	Não	Sim	sem info	HE	Não	Não	Não	25;30
170056	67	1	12	0	1	1	IMED	HE	1	1	1			156295	58	Masc	29	sem info	Não	Não	DEF	CN	Não	Não	Não	25;30
170142	48	0	18	1	1	1	IMED	CN	0	0	1			156295	58	Masc	29	sem info	Não	Não	DEF	CN	Não	Não	Não	25;30
170142	48	0	18	0	1	1	IMED	CN	0	1	1			156345	52	Fem	29	Maxi	Não	Não	DEF	CN	Sim	Sim	Não	25;30
170225	50	1	24	1	1	1	nao terminou fase protetico	HE	1	1	1			99592	30	Masc	30	Maxi	Não	Sim	PROV	CN	Não	Não	Não	25;30
170282	63	1	8	0	1	0	IMED	CN	0	1	1			114373	50	Masc	30	Maxi	Não	Não	PROV	CN	Não	Não	Não	25;30
170282	63	1	8	0	1	0	IMED	CN	0	1	1			128515	58	Fem	30	Mand	Não	Não	PROV	CN	Não	Não	Não	25;30
170282	63	1	8	0	1	0	IMED	CN	0	1	1			135199	67	Fem	30	Maxi	Não	Não	DEF	HE	Sim	Sim	Não	25;30
170282	63	1	8	0	1	0	IMED	CN	0	1	1			135199	67	Fem	30	Maxi	Não	Não	DEF	HE	Sim	Não	Não	25;30
170401	49	1	10	1	1	0	DEF	CN	1	1	1			157202	28	Masc	30	Maxi	Não	Não	PROV	CN	Não	Não	Não	25;30
170527	47	0	11	1	1	1	DEF	CN	1	1	1			164841	31	Fem	30	Mand	Não	Não	DEF	CN	Sim	Não	Não	25;30
170527	47	0	11	1	1	1	DEF	CN	1	1	1			164841	31	Fem	30	Mand	Não	Não	DEF	CN	Sim	Não	Não	25;30
170527	47	0	11	0	1	1	DEF	CN	1	1	1			179704	27	Masc	30	Mand	Não	Não	DEF	CN	Não	Não	Não	25;30
170541	52	0	14	1	1	1	PROV	CN	1	1	1			179704	27	Masc	30	Mand	Não	Não	DEF	CN	Não	Não	Não	25;30
170542	51	1	3	sem info	1	1	sem info	CN	1	1	1			68102	61	Fem	31	Maxi	Não	Não	PROV	CN	Sim	Não	Não	31;36
170629	67	1	16	1	1	1	PROV	CN	0	0	1			76834	63	Masc	31	Mand	Não	Sim	IMED	CN	Não	Não	Não	31;36
170685	52	1	24	0	1	1	DEF	HE	1	1	1			80021	77	Fem	31	Mand	Não	Não	DEF	CN	Não	Não	Não	31;36
171176	62	1	18	0	1	1	DEF	HE	0	1	1			95716	65	Fem	31	Maxi	Não	Não	DEF	CN	Não	Não	Não	31;36
171549	67	1	2	0	0	1	sem info	CN	0	1	1			104268	64	Masc	31	Mand	Não	Não	DEF	CN	Não	Sim	Não	31;36
171551	36	1	12	0	1	1	PROV	CN	1	0	1			120142	69	Fem	31	Maxi	Não	Não	PROV	CN	Sim	Não	Não	31;36
171614	69	0	1	0	1	1	PROV	CN	0	1	1			120142	69	Fem	31	Maxi	Não	Não	PROV	CN	Sim	Não	Não	31;36
171714	56	1	8	0	1	0	IMED	HE	0	1	1			137647	61	Masc	31	Maxi	Não	Não	DEF	CN	Sim	Não	Não	31;36
171828	60	0	21	0	0	1	IMED	HE	0	1	1			137647	63	Masc	31	Maxi	Não	Não	PROV	CN	Sim	Não	Não	31;36
171956	49	0	23	0	1	1	PROV	HE	1	0	1			156632	45	Masc	31	Maxi	Não	Não	PROV	CN	Não	Não	Não	31;36
171956	49	0	23	0	1	1	PROV	HE	1	0	1			157755	64	Fem	31	Mand	Não	Sim	IMED	CN	Sim	Não	Não	31;36
171956	49	0	23	0	1	1	PROV	HE	1	0	1			159056	66	Masc	31	Maxi	Não	Não	PROV	CN	Não	Não	Não	31;36
172258	34	1	13	1	1	1	IMED	CN	1	1	1			161553	54	Fem	31	Mand	Não	Não	ainda n terminou	CN	Sim	Não	Não	31;36
172272	30	1	2	1	1	0	PROV	CN	1	1	1			164252	56	Fem	31	Mand	Sim	Não	IMED	CN	Sim	Não	Não	31;36
172272	30	1	4	0	1	0	PROV	CN	1	1	1			165654	73	Masc	31	Mand	Não	Não	DEF	CN	Sim	Não	Não	31;36
172272	30	1	4	0	1	0	PROV	CN	1	1	1			165657	69	Masc	31	Mand	Não	Não	DEF	CN	Não	Não	Não	31;36
172272	30	1	7	1	1	0	PROV	CN	1	1	1			165657	69	Masc	31	Mand	Não	Não	DEF	HE	Não	Não	Não	31;36
172272	30	1	2	1	1	0	PROV	CN	1	1	1			165780	28	Fem	31	Mand	Não	Não	DEF	CN	Não	Sim	Não	31;36
172282	56	1	5	0	1	1	IMED	HE	1	1	1			165974	54	Fem	31	Mand	Não	Não	PROV	HI	Sim	Não	Não	31;36
172671	56	1	20	0	1	0	DEF	HE	0	1	1			165974	54	Fem	31	Mand	Não	Não	PROV	CN	Sim	Não	Não	31;36
173065	63	0	14	0	1	0	IMED	HE	0	1	1			168993	67	Fem	31	Mand	Não	Sim	PROV	CN	Sim	Não	Não	31;36
173122	49	0	15	0	1	1	sem info	CN	0	1	1			53030	58	Masc	32	Maxi	Não	Não	PROV	CN	Não	Não	Não	31;36
173196	56	1	4	0	1	1	sem info	CN	0	1	1			84639	61	Masc	32	Mand	Não	Não	PROV	CN	Não	Sim	Não	31;36
173508	29	0	9	0	1	0	PROV	CN	1	0	1			110732	49	Fem	32	Maxi	Não	Não	DEF	CN	Sim	Não	Não	31;36
173922	71	1	11	0	1	1	IMED	CN	1	1	1			123901	65	Masc	32	Mand	Sim	Não	DEF	CN	Sim	Não	Não	31;36
174144	56	1	10	1	1	1	DEF	CN	1	1	1			128982	53	Masc	32	Mand	Não	Não	DEF	CN	Não	Não	Não	31;36
174653	52	0	10	0	1	1	DEF	CN	1	1	1			157961	54	Fem	32	Mand	Não	Não	PROV	CN	Não	Sim	Não	31;36
176241	65	1	9	0	1	1	PROV	CN	1	1	1			101026	55	Fem	33	Mand	Não	Sim	DEF	CN	Sim	Não	Não	31;36
176445	47	1	10	0	1	1	PROV	CN	1	1	1			131491	59	Masc	33	Mand	Não	Não	PROV	CN	Sim	Não	Não	31;36
177415	41	1	5	1	1	1	PROV	CN	1	1	1			157748	59	Masc	33	Mand	Não	Sim	PROV	CN	Sim	Não	Não	31;36
177957	45	1	5	1	1	1	DEF	CN	1	1	1			165974	54	Fem	33	Mand	Não	Não	PROV	HI	Sim	Não	Não	31;36
177957	45	1	18	1	1	1	DEF	HE	1	0	1			24462	54	Masc	34	Maxi	Não	Não	PROV	CN	Sim	Sim	Não	31;36
177957	45	1	18	1	1	1	DEF	HE	1	1	1			45662	55	Fem	34	Maxi	Não	Não	nao terminou fase protetico	CN	Não	Não	Não	31;36
177957	45	1	5	1	1	1	DEF	CN	1	1	1			56863	53	Fem	34	Mand	Não	Não	DEF	HE	Sim	Não	Não	31;36
178513	54	0	10	1	1	1	DEF	CN	1	0	1			63087	77	Masc	34	Mand	Não	Não	DEF	CN	Sim	Não	Não	31;36
178525	66	0	13	0	1	1	PROV	HE	1	1	1			79087	47	Fem	34	Mand	Não	Não	DEF	CN	Não	Sim	Não	31;36
178551	50	1	12	0	1	1	ainda n terminou	CN	1	1	1			79087	47	Fem	34	Mand	Não	Não	DEF	CN	Não	Sim	Não	31;36
178551	50	1	12	0	1	1	ainda n terminou	CN	1	1	1			79359	71	Masc	34	Mand	Não	Sim	PROV	CN	Não	Não	Não	31;36
178579	68	1	13	1	1	1	DEF	CN	1	0	1			120142	69	Fem	34	Mand	Não	Não	DEF	CN	Sim	Não	Não	31;36
178637	46	1	10	0	1	1	PROV	CN	0	1	1			120142	69	Fem	34	Mand	Não	Não	DEF	CN	Sim	Não	Não	31;36
178637	46	1	10	0	1	1	PROV	CN	0	1	1			150655	65	Masc	34	Maxi	Não	Não	sem info	HE	Não	Sim	Não	31;36
178804	44	1	14	0	1	1	DEF	CN	1	0	1			150655	65	Masc	34	Maxi	Não	Não	sem info	HE	Não	Sim	Não	31;36
178843	50	1	20	1	1	1	PROV	CN	1	0	1			150655	65	Masc	34	Mand	Não	Não	sem info	CN	Não	Não	Não	31;36
178861	48	1	21	0	1	1	DEF	CN	1	1	1			15372	57	Fem	35	Mand	Não	Não	PROV	CN	Não	Não	Não	31;36
178928	27	1	16	1	1	0	PROV	CN	1	0	1			44342	63	Fem	35	Maxi	Sim	Não	DEF	CN	Sim	Não	Não	31;36
178929	59	0	19	1	1	0	IMED	CN	1	0	1			76223	74	Fem	35	Maxi	Não	Não	PROV	CN	Sim	Sim	Não	31;36
178929	59	0	19	1	1	0	IMED	CN	1	0	1			76223	74	Fem	35	Mand	Não	Não	PROV	CN	Sim	Não	Não	31;36
178929	59	0	19	1	1	0	IMED	CN	1	0	1			76223	74	Fem	35	Mand	Não	Não	PROV	CN	Sim	Não	Não	31;36
178944	28	1	10	0	1	1	ainda n terminou	HI	1	1	1			154512	57	Fem	35	Maxi	Não	Não	IMED	CN	Não	Não	Não	31;36
178944	28	1	10	0	1	1	ainda n terminou	HI	1	0	1			154512	57	Fem	35	Maxi	Não	Não	IMED	CN	Não	Não	Não	31;36
178977	32	1	9	0	1	1	DEF	CN	1	1	1			159229	52	Masc	35	Mand	Não	Não	PROV	CN	Sim	Não	Não	31;36
179163	36	1	4	0	1	1	sem info	CN	0	1	1			2578	52	Masc	36	sem info	Não	Não	DEF	HE	Sim	Não	Não	31;36
179183	41	1	5	1	1	1	ainda n terminou	CN	1	1	1			21028	49	Masc	36	Maxi	Sim	Sim	PROV	CN	Sim	Não	Não	31;36
179198	45	1	21	0	1	1	PROV	CN	1	1	1			54537	61	Fem	36	Maxi	Não	Não	PROV	CN	Não	Não	Não	31;36
179255	48	0	13	1	1	1	DEF	CN	1	1	1			77922	34	Fem	36	Maxi	Não	Não	PROV	CN	Sim	Não	Não	31;36
179255	48	0	13	0	1	1	DEF	CN	1	1	1			77922	34	Fem	36	Maxi	Não	Não	PROV	CN	Sim	Não	Não	31;36
179255	48	0	13	0	1	1	DEF	CN	1	1	1			110732	49	Fem	36	Maxi	Não	Não	PROV	CN	Sim	Sim	Não	31;36
179278	25	1	18	1	1	1	PROV	CN	1	1	1			137339	67	Fem	36	Mand	Não	Não	PROV	CN	Sim	Não	Não	31;36
179289	58	1	2	1	1	1	ainda n terminou	CN	1	1	1			137339	67	Fem	36	Mand	Não	Não	PROV	CN	Sim	Não	Não	31;36
179289	58	1	2	0	1	1	ainda n terminou	CN	1	1	1			137339	67	Fem	36	Mand	Não	Não	PROV	CN	Sim	Não	Não	31;36
179291	28	0	23	1	1	1	PROV	CN	1	1	1			137676	52	Fem	36	Maxi	Não	Não	PROV	CN	Não	Não	Não	31;36
179312	55	0	11	0	1	1	DEF	CN	1	1	1			137676	52	Fem	36	Maxi	Não	Não	PROV	HI	Não	Não	Não	31;36
179381	31	1	2	1	1	0	sem info	HI	1	1	1			153668	62	Fem	36	Maxi	Não	Não	PROV	CN	Sim	Não	Não	31;36
179422	52	1	9	1	1	1	PROV	CN	1	0	1			153668	62	Fem	36	Maxi	Não	Não	PROV	CN	Sim	Não	Não	31;36
179424	37	1	6	0	1	1	PROV	CN	1	1	1			159103	78	Masc	36	Maxi	Sim	Sim	PROV	HE	Sim	Não	Não	31;36
179426	40	0	14	1	1	0	PROV	CN	1	1	1			159103	78	Masc	36	Maxi	Sim	Sim	PROV	HE	Sim	Não	Não	31;36
179426	40	0	14	0	1	0	PROV	CN	1	1	1			159103	78	Masc	36	Maxi	Sim	Sim	PROV	CN	Sim	Não	Não	31;36
179565	61	1	15	0	1	0	IMED	CN	0	1	1			15609	46	Fem	37	Maxi	Não	Não	PROV	CN	Não	Não	Não	37;42
179565	61	1	15	0	1	0	IMED	CN	0	1	1			63107	55	Fem	37	Maxi	Sim	Não	PROV	CN	Não	Sim	Não	37;42
179681	62	1	20	0	1	1	DEF	CN	0	1	1			87315	62	Fem	37	Maxi	Não	Não	PROV	CN	Sim	Não	Não	37;42
179681	62	1	20	0	1	1	DEF	CN	0	1	1			138521	46	Fem	37	Maxi	Não	Não	PROV	CN	Não	Não	Não	37;42
179702	42	1	17	0	1	1	DEF	CN	1	1	1			78591	42	Fem	38	Maxi	Não	Não	PROV	CN	Não	Não	Não	37;42
179704	27	0	30	0	1	1	DEF	CN	1	1	1			78591	42	Fem	38	Maxi	Não	Não	PROV	CN	Não	Não	Não	37;42
179704	27	0	30	0	1	1	DEF	CN	1	1	1			137496	56	Fem	38	Mand	Não	Não	PROV	CN	Sim	Não	Não	37;42
179809	55	1	21	1	1	1	PROV	CN	1	1	1			137496	56	Fem	38	Mand	Não	Não	PROV	CN	Sim	Não	Não	37;42
179952	47	1	18	0	1	1	DEF	CN	1	1	1			44323	31	Fem	39	Maxi	Não	Não	PROV	CN	Não	Não	Não	37;42
179973	56	1	21	0	1	1	IMED	CN	0	1	1			54534	66	Masc	39	Maxi	Não	Não	DEF	CN	Não	Sim	Não	37;42
179973	56	1	21	0	1	1	IMED	CN	0	1	1			157961	54	Fem	39	Mand	Não	Não	PROV	CN	Não	Sim	Não	37;42
180101	40	0	22	sem info	1	1	DEF	CN	1	1	1			92209	47	Fem	40	Mand	Não	Não	PROV	CN	Não	Não	Não	37;42
180123	58	0	6	0	1	1	ainda n terminou	CN	0	1	1			110539	60	Fem	40	Mand	Não	Não	PROV	CN	Sim	Não	Não	37;42
180130	44	0	21	0	1	1	DEF	CN	1	1	1			141931	64	Fem	40	Maxi	Não	Não	PROV	CN	Não	Não	Não	37;42
180216	55	1	19	0	1	1	nao terminou fase protetico	CN	0	0	1			144406	37	Fem	40	Maxi	Não	Não	PROV	CN	Sim	Sim	Não	37;42
180220	34	1	22	0	1	1	DEF	CN	1	1	1			149479	43	Fem	40	Mand	Não	Não	DEF	CN	Não	Não	Não	37;42
180220	34	1	22	0	1	1	DEF	CN	1	1	1			149479	43	Fem	40	Mand	Não	Não	DEF	CN	Não	Não	Não	37;42
180431	45	0	10	1	1	1	PROV	HE	0	1	1			149479	43	Fem	40	Mand	Não	Não	DEF	CN	Não	Não	Não	37;42
180483	27	0	14	0	1	1	IMED	CN	1	0	1			115518	45	Fem	41	Mand	Não	Não	PROV	CN	Sim	Não	Não	37;42
180487	58	1	19	0	1	1	IMED	CN	1	1	1			115518	45	Fem	41	Mand	Não	Não	PROV	CN	Sim	Não	Não	37;42
180487	58	1	19	0	1	1	IMED	CN	1	1	1			156085	67	Masc	41	Mand	Não	Não	PROV	CN	Não	Não	Não	37;42
180655	65	0	9	0	0	1	IMED	CN	1	1	1			156085	67	Masc	41	Maxi	Não	Não	PROV	CN	Não	Não	Não	37;42
180655	65	0	9	0	0	1	IMED	CN	1	1	1			69313	57	Fem	42	Maxi	Não	Não	PROV	CN	Não	Não	Sim	37;42
180699	46	1	5	0	1	1	DEF	CN	0	1	1			67739	69	Fem	44	Maxi	Não	Não	DEF	CN	Não	Não	Não	43;48
180701	50	0	18	1	1	1	DEF	CN	1	0	1			115518	45	Fem	44	Maxi	Não	Não	PROV	CN	Sim	Não	Não	43;48
180825	63	1	20	1	1	0	PROV	CN	1	0	1			29384	39	Masc	45	Maxi	Não	Sim	PROV	CN	Não	Sim	Não	43;48
180825	63	1	20	1	1	0	PROV	CN	1	1	1			29384	39	Masc	45	Maxi	Não	Sim	PROV	CN	Não	Sim	Não	43;48
181099	40	1	26	1	1	1	DEF	CN	1	0	1			80965	73	Masc	46	Maxi	Não	Sim	PROV	HI	Não	Sim	Não	43;48
181099	40	1	26	1	1	1	DEF	CN	1	1	1			110732	49	Fem	46	Maxi	Não	Não	PROV	CN	Sim	Não	Não	43;48
181201	56	0	10	0	1	1	DEF	HE	1	1	1			81865	55	Fem	47	Maxi	Não	Não	DEF	CN	Não	Não	Não	43;48
183172	33	1	2	0	1	1	IMED	CN	1	0	1			81865	55	Fem	47	Maxi	Não	Não	DEF	CN	Não	Não	Não	43;48
183433	67	1	7	0	1	1	IMED	CN	0	1	1			96323	57	Fem	47	Maxi	Não	Não	PROV	CN	Não	Não	Não	43;48
183433	67	1	7	0	1	1	IMED	CN	0	1	1			142509	70	Fem	47	Mand	Não	Não	PROV	CN	Sim	Não	Não	43;48
183597	47	0	10	0	1	1	IMED	CN	1	1	1			142509	70	Fem	47	Mand	Não	Não	PROV	CN	Sim	Não	Não	43;48
183597	47	0	10	0	1	1	IMED	CN	1	1	1			142509	70	Fem	47	Mand	Não	Não	PROV	CN	Sim	Não	Não	43;48
183834	60	1	8	0	1	1	IMED	CN	0	1	1			33599	48	Fem	48	Maxi	Não	Não	DEF	CN	Não	Sim	Não	43;48
184175	61	1	19	1	0	1	PROV	CN	1	0	1			33599	48	Fem	48	Maxi	Não	Não	DEF	CN	Não	Sim	Não	43;48
184423	55	1	26	1	1	0	PROV	CN	1	0	1			43531	61	Fem	48	Maxi	Não	Sim	PROV	CN	Não	Não	Não	43;48
184493	66	0	19	0	1	1	PROV	CN	1	1	1			49961	67	Masc	52	Maxi	Não	Não	PROV	CN	Sim	Sim	Não	49;52
184652	60	1	8	0	1	1	DEF	CN	1	1	1			49961	67	Masc	52	Maxi	Não	Não	PROV	CN	Sim	Sim	Não	49;52
104821 ( So tem um- 08/05/19 - 701.120)	42	1	3	0	1	1	PROV	HI	1	0	1			49961	67	Masc	52	Maxi	Não	Não	PROV	CN	Sim	Sim	Não	49;52
3241 (SO tem implante de 46 no prontuario)	62	1	12	0	1	1	PROV	CN	1	0	1			95572	61	Fem			Sim	Não		Fez orcamento de CN, para tentar. Mas paciente desistiu	Sim		Sim
76014 ( 4 implantes - protocolo)	58	1	8	0	0	1	IMED	CN	0	1	1			148755

## Sheet: Paciente aparecendo 1 só vez
	Idade	Sexo (Masculino=0, Feminino= 1)	Diabetes (Sim=0 Não=1)	Fumo (Sim=0 Não=1)	Uso contínuo de medicamentos (Sim=0 Não=1)	Aqui planilha c/ 0 e 1 trocados pelo q é				Idade	Sexo	Diabetes	Fumo	Medic
181	56	1	1	1	1				181	56	Fem	Não	Não	Não
1956	65	0	0	1	0				1956	65	Masc	Sim	Não	Sim
2578	52	0	1	1	0				2578	52	Masc	Não	Não	Sim
2790	75	1	0	1	0				2790	75	Fem	Sim	Não	Sim
2882	58	1	1	1	1				2882	58	Fem	Não	Não	Não
3507	55	1	1	0	1				3507	55	Fem	Não	Sim	Não
5130	61	1	1	1	0				5130	61	Fem	Não	Não	Sim
5163	67	1	1	1	0				5163	67	Fem	Não	Não	Sim
6350	66	1	1	1	0				6350	66	Fem	Não	Não	Sim
7152	56	1	1	1	0				7152	56	Fem	Não	Não	Sim
7189	53	0	1	1	1				7189	53	Masc	Não	Não	Não
7190	71	1	1	1	0				7190	71	Fem	Não	Não	Sim
7962	63	1	1	1	1				7962	63	Fem	Não	Não	Não
9938	53	1	1	1	0				9938	53	Fem	Não	Não	Sim
10176	69	0	1	1	0				10176	69	Masc	Não	Não	Sim
10789	62	1	1	1	1				10789	62	Fem	Não	Não	Não
10820	58	1	1	1	0				10820	58	Fem	Não	Não	Sim
10911	49	1	1	1	1				10911	49	Fem	Não	Não	Não
11171	63	0	1	1	0				11171	63	Masc	Não	Não	Sim
11475	57	0	0	0	0				11475	57	Masc	Sim	Sim	Sim
11543	73	1	1	1	1				11543	73	Fem	Não	Não	Não
12520	57	1	1	1	1				12520	57	Fem	Não	Não	Não
14067	81	1	0	1	0				14067	81	Fem	Sim	Não	Sim
15372	57	1	1	1	1				15372	57	Fem	Não	Não	Não
15609	46	1	1	1	1				15609	46	Fem	Não	Não	Não
15882	61	0	1	1	1				15882	61	Masc	Não	Não	Não
15979	59	1	1	1	0				15979	59	Fem	Não	Não	Sim
16498	55	1	1	1	1				16498	55	Fem	Não	Não	Não
16525	62	0	0	0	0				16525	62	Masc	Sim	Sim	Sim
17749	64	0	1	1	0				17749	64	Masc	Não	Não	Sim
19477	58	1	1	1	1				19477	58	Fem	Não	Não	Não
20436	49	1	1	1	0				20436	49	Fem	Não	Não	Sim
20489	68	1	1	1	0				20489	68	Fem	Não	Não	Sim
21028	49	0	0	0	0				21028	49	Masc	Sim	Sim	Sim
22393	60	1	1	1	1				22393	60	Fem	Não	Não	Não
22814	56	1	1	1	0				22814	56	Fem	Não	Não	Sim
23245	75	1	1	1	1				23245	75	Fem	Não	Não	Não
23482	66	1	1	1	1				23482	66	Fem	Não	Não	Não
23587	64	0	0	0	0				23587	64	Masc	Sim	Sim	Sim
24378	65	1	1	1	0				24378	65	Fem	Não	Não	Sim
24462	54	0	1	1	0				24462	54	Masc	Não	Não	Sim
24887	59	0	0	1	0				24887	59	Masc	Sim	Não	Sim
26189	63	0	1	1	0				26189	63	Masc	Não	Não	Sim
27244	44	0	1	1	0				27244	44	Masc	Não	Não	Sim
27369	52	0	1	1	1				27369	52	Masc	Não	Não	Não
27986	61	1	1	1	1				27986	61	Fem	Não	Não	Não
28357	51	1	1	1	1				28357	51	Fem	Não	Não	Não
28414	39	1	1	0	1				28414	39	Fem	Não	Sim	Não
28456	62	1	0	0	0				28456	62	Fem	Sim	Sim	Sim
28488	37	1	1	1	0				28488	37	Fem	Não	Não	Sim
28696	67	1	1	1	0				28696	67	Fem	Não	Não	Sim
29159	45	0	1	1	0				29159	45	Masc	Não	Não	Sim
29384	39	0	1	0	1				29384	39	Masc	Não	Sim	Não
29392	43	1	1	1	1				29392	43	Fem	Não	Não	Não
29809	73	1	1	1	0				29809	73	Fem	Não	Não	Sim
29853	57	0	1	1	1				29853	57	Masc	Não	Não	Não
30131	44	1	sem info	1	1				30131	44	Fem	sem info	Não	Não
30145	56	1	1	1	1				30145	56	Fem	Não	Não	Não
30350	47	1	1	1	0				30350	47	Fem	Não	Não	Sim
30370	64	1	1	1	0				30370	64	Fem	Não	Não	Sim
30384	82	1	1	1	1				30384	82	Fem	Não	Não	Não
30605	39	1	1	0	0				30605	39	Fem	Não	Sim	Sim
30704	56	0	0	0	1				30704	56	Masc	Sim	Sim	Não
30748	51	1	1	1	0				30748	51	Fem	Não	Não	Sim
30892	54	1	1	1	0				30892	54	Fem	Não	Não	Sim
31773	77	1	1	1	0				31773	77	Fem	Não	Não	Sim
31800	37	1	1	1	1				31800	37	Fem	Não	Não	Não
32165	54	1	1	1	0				32165	54	Fem	Não	Não	Sim
32409	52	1	1	1	0				32409	52	Fem	Não	Não	Sim
32826	58	0	1	1	0				32826	58	Masc	Não	Não	Sim
33040	43	1	1	1	1				33040	43	Fem	Não	Não	Não
33151	64	1	1	0	0				33151	64	Fem	Não	Sim	Sim
33247	47	0	1	0	1				33247	47	Masc	Não	Sim	Não
33599	48	1	1	1	1				33599	48	Fem	Não	Não	Não
33751	66	1	1	1	0				33751	66	Fem	Não	Não	Sim
33792	63	1	1	1	1				33792	63	Fem	Não	Não	Não
33798	44	0	1	1	1				33798	44	Masc	Não	Não	Não
34304	46	0	1	1	1				34304	46	Masc	Não	Não	Não
35066	64	1	1	1	0				35066	64	Fem	Não	Não	Sim
37691	45	1	1	1	0				37691	45	Fem	Não	Não	Sim
37929	77	1	0	1	0				37929	77	Fem	Sim	Não	Sim
38530	55	1	1	1	1				38530	55	Fem	Não	Não	Não
38924	62	1	0	1	0				38924	62	Fem	Sim	Não	Sim
39395	47	0	1	1	1				39395	47	Masc	Não	Não	Não
39891	59	1	1	1	1				39891	59	Fem	Não	Não	Não
40785	53	1	1	1	1				40785	53	Fem	Não	Não	Não
40979	44	1	1	1	1				40979	44	Fem	Não	Não	Não
41193	79	0	1	1	0				41193	79	Masc	Não	Não	Sim
41391	58	1	sem info	1	0				41391	58	Fem	sem info	Não	Sim
41717	54	0	1	1	1				41717	54	Masc	Não	Não	Não
41855	56	1	1	1	0				41855	56	Fem	Não	Não	Sim
43531	61	1	1	0	1				43531	61	Fem	Não	Sim	Não
43896	64	1	1	1	1				43896	64	Fem	Não	Não	Não
44206	54	1	1	1	0				44206	54	Fem	Não	Não	Sim
44323	31	1	1	1	1				44323	31	Fem	Não	Não	Não
44342	63	1	0	1	0				44342	63	Fem	Sim	Não	Sim
44731	63	1	1	1	0				44731	63	Fem	Não	Não	Sim
44898	52	1	1	0	0				44898	52	Fem	Não	Sim	Sim
45255	67	1	1	1	1				45255	67	Fem	Não	Não	Não
45552	63	1	1	1	1				45552	63	Fem	Não	Não	Não
45672	56	1	1	1	1				45672	56	Fem	Não	Não	Não
45894	79	0	1	1	1				45894	79	Masc	Não	Não	Não
46305	55	1	1	1	1				46305	55	Fem	Não	Não	Não
46554	52	1	1	1	1				46554	52	Fem	Não	Não	Não
46855	20	1	1	1	0				46855	20	Fem	Não	Não	Sim
47579	54	1	1	1	1				47579	54	Fem	Não	Não	Não
48027	66	1	sem info	sem info	sem info				48027	66	Fem	sem info	sem info	sem info
49277	67	0	1	1	0				49277	67	Masc	Não	Não	Sim
49826	36	1	1	1	1				49826	36	Fem	Não	Não	Não
49961	67	0	1	1	0				49961	67	Masc	Não	Não	Sim
50011	58	1	1	1	1				50011	58	Fem	Não	Não	Não
50203	67	0	1	1	0				50203	67	Masc	Não	Não	Sim
50348	65	0	0	1	0				50348	65	Masc	Sim	Não	Sim
50857	42	0	1	1	1				50857	42	Masc	Não	Não	Não
52164	81	0	1	1	0				52164	81	Masc	Não	Não	Sim
52231	64	0	1	1	1				52231	64	Masc	Não	Não	Não
52460	58	0	1	1	1				52460	58	Masc	Não	Não	Não
52493	50	1	1	1	1				52493	50	Fem	Não	Não	Não
52981	57	1	1	1	1				52981	57	Fem	Não	Não	Não
53030	58	0	1	1	1				53030	58	Masc	Não	Não	Não
53137	49	1	1	1	0				53137	49	Fem	Não	Não	Sim
53457	66	1	1	0	0				53457	66	Fem	Não	Sim	Sim
53670	52	0	1	1	1				53670	52	Masc	Não	Não	Não
54236	45	1	1	1	1				54236	45	Fem	Não	Não	Não
54257	29	1	1	1	0				54257	29	Fem	Não	Não	Sim
54534	66	0	1	1	1				54534	66	Masc	Não	Não	Não
54537	61	1	1	1	1				54537	61	Fem	Não	Não	Não
54595	75	1	1	1	0				54595	75	Fem	Não	Não	Sim
54710	62	1	1	1	1				54710	62	Fem	Não	Não	Não
55316	61	0	1	1	1				55316	61	Masc	Não	Não	Não
55324	25	0	1	1	1				55324	25	Masc	Não	Não	Não
55420	68	1	1	0	1				55420	68	Fem	Não	Sim	Não
55509	57		1	1	0				55509	57		Não	Não	Sim
56385	40	0	1	1	0				56385	40	Masc	Não	Não	Sim
56589	58	1	1	1	1				56589	58	Fem	Não	Não	Não
56863	55	1	1	1	0				56863	55	Fem	Não	Não	Sim
56977	69	0	1	1	1				56977	69	Masc	Não	Não	Não
57113	53	1	1	1	1				57113	53	Fem	Não	Não	Não
58289	57	1	1	1	0				58289	57	Fem	Não	Não	Sim
58563	45	1	1	1	0				58563	45	Fem	Não	Não	Sim
60023	64	1	1	1	1				60023	64	Fem	Não	Não	Não
60479	21	0	1	1	1				60479	21	Masc	Não	Não	Não
60623	68	1	1	1	0				60623	68	Fem	Não	Não	Sim
61006	73	1	0	1	0				61006	73	Fem	Sim	Não	Sim
61139	60	1	1	1	0				61139	60	Fem	Não	Não	Sim
61208	51	1	1	1	0				61208	51	Fem	Não	Não	Sim
62909	57	0	1	1	0				62909	57	Masc	Não	Não	Sim
63087	77	0	1	1	0				63087	77	Masc	Não	Não	Sim
63107	55	1	0	1	1				63107	55	Fem	Sim	Não	Não
63422	60	1	1	1	0				63422	60	Fem	Não	Não	Sim
63980	69	1	1	1	0				63980	69	Fem	Não	Não	Sim
64367	59	1	1	1	1				64367	59	Fem	Não	Não	Não
64944	52	1	1	1	1				64944	52	Fem	Não	Não	Não
65254	73	1	1	1	0				65254	73	Fem	Não	Não	Sim
66046	69	1	1	1	0				66046	69	Fem	Não	Não	Sim
67739	69	1	1	1	1				67739	69	Fem	Não	Não	Não
67923	58	0	1	1	1				67923	58	Masc	Não	Não	Não
68102	61	1	1	1	0				68102	61	Fem	Não	Não	Sim
68176	62	1	1	1	1				68176	62	Fem	Não	Não	Não
68602	40	1	1	1	1				68602	40	Fem	Não	Não	Não
68721	49	0	1	1	0				68721	49	Masc	Não	Não	Sim
68803	70	1	1	1	0				68803	70	Fem	Não	Não	Sim
68946	66	0	sem info	1	0				68946	66	Masc	sem info	Não	Sim
69313	57	1	1	1	1				69313	57	Fem	Não	Não	Não
70958	46	0	1	1	1				70958	46	Masc	Não	Não	Não
71417	57	1	1	1	0				71417	57	Fem	Não	Não	Sim
71458	52	1	1	1	0				71458	52	Fem	Não	Não	Sim
72373	58	0	1	1	0				72373	58	Masc	Não	Não	Sim
72505	69	1	1	1	0				72505	69	Fem	Não	Não	Sim
72941	73	0	1	1	0				72941	73	Masc	Não	Não	Sim
73636	58	0	1	1	0				73636	58	Masc	Não	Não	Sim
75052	42	1	1	1	0				75052	42	Fem	Não	Não	Sim
75237	62	1	1	1	1				75237	62	Fem	Não	Não	Não
76223	74	1	1	1	0				76223	74	Fem	Não	Não	Sim
76434	75	0	1	1	1				76434	75	Masc	Não	Não	Não
76770	69	0	1	1	0				76770	69	Masc	Não	Não	Sim
76798	64	0	0	1	0				76798	64	Masc	Sim	Não	Sim
76834	63	0	1	0	1				76834	63	Masc	Não	Sim	Não
76861	68	0	1	1	1				76861	68	Masc	Não	Não	Não
77292	68	0	1	1	1				77292	68	Masc	Não	Não	Não
77922	34	1	1	1	0				77922	34	Fem	Não	Não	Sim
77982	54	1	1	1	1				77982	54	Fem	Não	Não	Não
78437	52	0	1	1	0				78437	52	Masc	Não	Não	Sim
78589	59	0	1	1	1				78589	59	Masc	Não	Não	Não
78591	42	1	1	1	1				78591	42	Fem	Não	Não	Não
78622	52	1	0	1	0				78622	52	Fem	Sim	Não	Sim
79087	47	1	1	1	1				79087	47	Fem	Não	Não	Não
79359	71	0	1	0	1				79359	71	Masc	Não	Sim	Não
79883	44	0	1	1	1				79883	44	Masc	Não	Não	Não
80021	77	1	1	1	1				80021	77	Fem	Não	Não	Não
80256	65	1	0	1	0				80256	65	Fem	Sim	Não	Sim
80956	59	1	1	1	0				80956	59	Fem	Não	Não	Sim
80965	73	0	1	0	1				80965	73	Masc	Não	Sim	Não
81009	50	1	1	1	1				81009	50	Fem	Não	Não	Não
81329	73	0	1	1	1				81329	73	Masc	Não	Não	Não
81865	55	1	1	1	1				81865	55	Fem	Não	Não	Não
82138	74	1	1	1	0				82138	74	Fem	Não	Não	Sim
82479	50	1	1	1	0				82479	50	Fem	Não	Não	Sim
82694	58	1	1	1	0				82694	58	Fem	Não	Não	Sim
82966	50	1	1	1	0				82966	50	Fem	Não	Não	Sim
83076	62	1	1	1	0				83076	62	Fem	Não	Não	Sim
83078	63	1	1	1	1				83078	63	Fem	Não	Não	Não
83743	69	0	1	1	0				83743	69	Masc	Não	Não	Sim
84161	56	1	1	1	1				84161	56	Fem	Não	Não	Não
84639	61	0	1	1	1				84639	61	Masc	Não	Não	Não
85509	49	1	1	1	1				85509	49	Fem	Não	Não	Não
85636	70	1	1	1	1				85636	70	Fem	Não	Não	Não
86207	60	0	1	1	1				86207	60	Masc	Não	Não	Não
86220	63	0	1	1	1				86220	63	Masc	Não	Não	Não
87307	37	1	0	0	0				87307	37	Fem	Sim	Sim	Sim
87315	62	1	1	1	0				87315	62	Fem	Não	Não	Sim
87384	59	1	1	1	1				87384	59	Fem	Não	Não	Não
88444	64	1	1	1	0				88444	64	Fem	Não	Não	Sim
88520	56	0	1	0	1				88520	56	Masc	Não	Sim	Não
88570	59	1	1	1	0				88570	59	Fem	Não	Não	Sim
88988	75	0	1	1	0				88988	75	Masc	Não	Não	Sim
89767	72	1	0	1	0				89767	72	Fem	Sim	Não	Sim
89929	58	1	1	0	1				89929	58	Fem	Não	Sim	Não
90206	64	0	1	0	0				90206	64	Masc	Não	Sim	Sim
90831	60	1	1	1	1				90831	60	Fem	Não	Não	Não
91337	66	1	1	0	0				91337	66	Fem	Não	Sim	Sim
91580	36	1	1	1	1				91580	36	Fem	Não	Não	Não
92206	58	1	1	1	1				92206	58	Fem	Não	Não	Não
92209	47	1	1	1	1				92209	47	Fem	Não	Não	Não
92412	61	1	1	1	0				92412	61	Fem	Não	Não	Sim
92644	24	0	1	1	1				92644	24	Masc	Não	Não	Não
92710	72	1	1	1	1				92710	72	Fem	Não	Não	Não
92714	68	1	1	1	1				92714	68	Fem	Não	Não	Não
93229	56	0	1	1	0				93229	56	Masc	Não	Não	Sim
93323	39	1	1	0	1				93323	39	Fem	Não	Sim	Não
94294	48	1	1	1	1				94294	48	Fem	Não	Não	Não
94299	63	0	1	1	1				94299	63	Masc	Não	Não	Não
94875	55	0	1	1	1				94875	55	Masc	Não	Não	Não
95123	61	1	1	1	1				95123	61	Fem	Não	Não	Não
95465	52	1	1	1	1				95465	52	Fem	Não	Não	Não
95490	73	0	1	1	1				95490	73	Masc	Não	Não	Não
95572	61	1	0	1	0				95572	61	Fem	Sim	Não	Sim
95707	60	1	1	0	0				95707	60	Fem	Não	Sim	Sim
95716	65	1	1	1	1				95716	65	Fem	Não	Não	Não
96051	58	0	1	1	0				96051	58	Masc	Não	Não	Sim
96323	57	1	1	1	1				96323	57	Fem	Não	Não	Não
96468	52	1	1	1	0				96468	52	Fem	Não	Não	Sim
96468	52	1	1	1	0				96468	52	Fem	Não	Não	Sim
97555	35	1	1	1	1				97555	35	Fem	Não	Não	Não
98256	47	1	1	1	1				98256	47	Fem	Não	Não	Não
98362	57	1	1	1	1				98362	57	Fem	Não	Não	Não
98582	54	1	1	1	0				98582	54	Fem	Não	Não	Sim
98597	48	1	1	1	0				98597	48	Fem	Não	Não	Sim
98643	56	1	1	0	1				98643	56	Fem	Não	Sim	Não
98775	67	1	1	1	0				98775	67	Fem	Não	Não	Sim
98913	65	1	1	1	1				98913	65	Fem	Não	Não	Não
99150	63	1	1	1	0				99150	63	Fem	Não	Não	Sim
99592	30	0	1	0	1				99592	30	Masc	Não	Sim	Não
99688	54	1	1	1	0				99688	54	Fem	Não	Não	Sim
100157	43	1	1	1	1				100157	43	Fem	Não	Não	Não
100403	56	0	1	0	0				100403	56	Masc	Não	Sim	Sim
100695	56	1	1	1	0				100695	56	Fem	Não	Não	Sim
100735	57	0	0	0	0				100735	57	Masc	Sim	Sim	Sim
101026	55	1	1	0	0				101026	55	Fem	Não	Sim	Sim
101094	65	1	1	1	0				101094	65	Fem	Não	Não	Sim
101383	38	1	1	1	1				101383	38	Fem	Não	Não	Não
104268	64	0	1	1	1				104268	64	Masc	Não	Não	Não
108699	53	1	1	1	0				108699	53	Fem	Não	Não	Sim
109040	47	1	1	1	0				109040	47	Fem	Não	Não	Sim
109579	63	1	1	1	0				109579	63	Fem	Não	Não	Sim
109613	56	0	1	1	0				109613	56	Masc	Não	Não	Sim
110034	55	0	1	1	0				110034	55	Masc	Não	Não	Sim
110319	63	0	1	1	1				110319	63	Masc	Não	Não	Não
110732	49	1	1	1	0				110732	49	Fem	Não	Não	Sim
111156	68	1	1	1	0				111156	68	Fem	Não	Não	Sim
111190	69	1	1	1	1				111190	69	Fem	Não	Não	Não
113229	54	1	1	1	1				113229	54	Fem	Não	Não	Não
113304	63	1	1	1	0				113304	63	Fem	Não	Não	Sim
113425	65	0	1	1	1				113425	65	Masc	Não	Não	Não
113484	76	1	1	1	0				113484	76	Fem	Não	Não	Sim
113552	54	0	1	1	0				113552	54	Masc	Não	Não	Sim
113788	58	0	1	0	1				113788	58	Masc	Não	Sim	Não
113972	69	1	0	1	0				113972	69	Fem	Sim	Não	Sim
114188	43	1	1	1	0				114188	43	Fem	Não	Não	Sim
114317	54	1	1	1	1				114317	54	Fem	Não	Não	Não
114329	54	1	1	1	0				114329	54	Fem	Não	Não	Sim
114373	50	0	1	1	1				114373	50	Masc	Não	Não	Não
114831	56	1	1	1	0				114831	56	Fem	Não	Não	Sim
114900	60	1	1	1	1				114900	60	Fem	Não	Não	Não
115028	61	0	1	1	0				115028	61	Masc	Não	Não	Sim
115035	48	1	1	1	0				115035	48	Fem	Não	Não	Sim
115258	62	1	1	1	1				115258	62	Fem	Não	Não	Não
115513	54	1	1	0	0				115513	54	Fem	Não	Sim	Sim
115518	45	1	1	1	0				115518	45	Fem	Não	Não	Sim
116125	58	1	1	1	0				116125	58	Fem	Não	Não	Sim
118729	55	1	1	1	1				118729	55	Fem	Não	Não	Não
119740	42	1	1	1	1				119740	42	Fem	Não	Não	Não
119934	68	0	1	1	1				119934	68	Masc	Não	Não	Não
120142	69	1	1	1	0				120142	69	Fem	Não	Não	Sim
120888	48	1	1	1	1				120888	48	Fem	Não	Não	Não
121433	55	1	0	1	0				121433	55	Fem	Sim	Não	Sim
121436	41	1	1	1	1				121436	41	Fem	Não	Não	Não
121475	66	0	1	1	0				121475	66	Masc	Não	Não	Sim
122201	61	0	1	1	1				122201	61	Masc	Não	Não	Não
122206	50	1	1	1	1				122206	50	Fem	Não	Não	Não
122219	57	1	1	0	0				122219	57	Fem	Não	Sim	Sim
122912	57	1	1	1	0				122912	57	Fem	Não	Não	Sim
123595	51	1	1	1	0				123595	51	Fem	Não	Não	Sim
123693	56	1	0	1	0				123693	56	Fem	Sim	Não	Sim
123901	65	0	0	1	0				123901	65	Masc	Sim	Não	Sim
124293	53	1	1	1	0				124293	53	Fem	Não	Não	Sim
124445	53	1	1	1	0				124445	53	Fem	Não	Não	Sim
124520	54	1	1	1	0				124520	54	Fem	Não	Não	Sim
124779	55	1	1	1	0				124779	55	Fem	Não	Não	Sim
126011	57	1	1	1	1				126011	57	Fem	Não	Não	Não
126112	60	1	1	1	0				126112	60	Fem	Não	Não	Sim
126200	60	0	1	1	0				126200	60	Masc	Não	Não	Sim
127136	52	0	1	1	0				127136	52	Masc	Não	Não	Sim
127249	67	0	0	1	0				127249	67	Masc	Sim	Não	Sim
127850	52	0	1	1	1				127850	52	Masc	Não	Não	Não
127883	67	0	1	1	1				127883	67	Masc	Não	Não	Não
127907	55	0	1	1	1				127907	55	Masc	Não	Não	Não
128038	61	1	1	1	1				128038	61	Fem	Não	Não	Não
128188	66	1	1	1	0				128188	66	Fem	Não	Não	Sim
128257	58	1	1	1	0				128257	58	Fem	Não	Não	Sim
128515	58	1	1	1	1				128515	58	Fem	Não	Não	Não
128545	69	1	1	0	0				128545	69	Fem	Não	Sim	Sim
128622	58	1	1	1	1				128622	58	Fem	Não	Não	Não
128982	53	0	1	1	1				128982	53	Masc	Não	Não	Não
129025	59	0	1	0	1				129025	59	Masc	Não	Sim	Não
129029	52	1	1	1	1				129029	52	Fem	Não	Não	Não
129085	51	0	1	0	1				129085	51	Masc	Não	Sim	Não
129239	73	0	1	1	0				129239	73	Masc	Não	Não	Sim
129388	41	0	1	1	1				129388	41	Masc	Não	Não	Não
129671	63	1	1	1	1				129671	63	Fem	Não	Não	Não
129795	40	0	sem info	1	1				129795	40	Masc	sem info	Não	Não
130059	66	0	1	1	0				130059	66	Masc	Não	Não	Sim
130382	52	1	1	1	1				130382	52	Fem	Não	Não	Não
130754	68	0	1	1	0				130754	68	Masc	Não	Não	Sim
131037	53	1	1	1	1				131037	53	Fem	Não	Não	Não
131160	65	1	1	1	0				131160	65	Fem	Não	Não	Sim
131180	56	1	0	1	0				131180	56	Fem	Sim	Não	Sim
131491	59	0	1	1	0				131491	59	Masc	Não	Não	Sim
132514	69	0	0	1	0				132514	69	Masc	Sim	Não	Sim
133194	54	1	1	1	0				133194	54	Fem	Não	Não	Sim
133521	68	1	1	1	1				133521	68	Fem	Não	Não	Não
133521	68	1	1	1	1				133521	68	Fem	Não	Não	Não
134523	67	1	1	1	0				134523	67	Fem	Não	Não	Sim
134699	22	0	1	1	1				134699	22	Masc	Não	Não	Não
134859	56	0	0	1	0				134859	56	Masc	Sim	Não	Sim
135199	67	1	1	1	0				135199	67	Fem	Não	Não	Sim
135389	39	0	1	1	1				135389	39	Masc	Não	Não	Não
136330	53	1	sem info	0	0				136330	53	Fem	sem info	Sim	Sim
136337	61	1	1	1	0				136337	61	Fem	Não	Não	Sim
136492	67	1	1	1	0				136492	67	Fem	Não	Não	Sim
136533	65	0	1	1	0				136533	65	Masc	Não	Não	Sim
137091	61	0	1	0	1				137091	61	Masc	Não	Sim	Não
137236	66	0	1	1	1				137236	66	Masc	Não	Não	Não
137265	48	0	1	1	1				137265	48	Masc	Não	Não	Não
137325	64	1	1	1	0				137325	64	Fem	Não	Não	Sim
137339	67	1	1	1	0				137339	67	Fem	Não	Não	Sim
137446	47	1	1	1	1				137446	47	Fem	Não	Não	Não
137496	56	1	1	1	0				137496	56	Fem	Não	Não	Sim
137528	36	1	1	1	0				137528	36	Fem	Não	Não	Sim
137572	41	0	1	1	1				137572	41	Masc	Não	Não	Não
137576	51	0	1	1	1				137576	51	Masc	Não	Não	Não
137586	36	1	1	1	1				137586	36	Fem	Não	Não	Não
137647	61	0	1	1	0				137647	61	Masc	Não	Não	Sim
137676	52	1	1	1	1				137676	52	Fem	Não	Não	Não
137746	57	1	1	1	0				137746	57	Fem	Não	Não	Sim
137753	57	1	1	1	0				137753	57	Fem	Não	Não	Sim
137821	64	0	1	1	1				137821	64	Masc	Não	Não	Não
137850	70	0	1	1	1				137850	70	Masc	Não	Não	Não
137901	61	0	1	0	1				137901	61	Masc	Não	Sim	Não
138160	37	1	1	1	1				138160	37	Fem	Não	Não	Não
138259	34	0	1	1	1				138259	34	Masc	Não	Não	Não
138261	59	1	1	1	0				138261	59	Fem	Não	Não	Sim
138349	52	0	1	1	1				138349	52	Masc	Não	Não	Não
138521	46	1	1	1	1				138521	46	Fem	Não	Não	Não
138684	51	1	1	1	1				138684	51	Fem	Não	Não	Não
138712	47	1	1	1	1				138712	47	Fem	Não	Não	Não
138715	56	1	1	0	0				138715	56	Fem	Não	Sim	Sim
138730	61	1	1	1	0				138730	61	Fem	Não	Não	Sim
138777	43	1	1	1	1				138777	43	Fem	Não	Não	Não
138784	49	1	1	1	0				138784	49	Fem	Não	Não	Sim
138829	45	0	1	1	0				138829	45	Masc	Não	Não	Sim
138850	59	1	1	1	1				138850	59	Fem	Não	Não	Não
138893	66	1	1	1	1				138893	66	Fem	Não	Não	Não
138901	67	1	1	0	0				138901	67	Fem	Não	Sim	Sim
139007	51	0	1	1	1				139007	51	Masc	Não	Não	Não
139019	50	0	1	1	0				139019	50	Masc	Não	Não	Sim
139022	34	1	1	1	1				139022	34	Fem	Não	Não	Não
139024	33	1	1	1	0				139024	33	Fem	Não	Não	Sim
139084	52	1	1	1	0				139084	52	Fem	Não	Não	Sim
139090	64	0	0	1	0				139090	64	Masc	Sim	Não	Sim
139181	69	0	1	1	0				139181	69	Masc	Não	Não	Sim
139197	75	1	1	1	1				139197	75	Fem	Não	Não	Não
139218	57	1	1	1	0				139218	57	Fem	Não	Não	Sim
139259	66	1	1	1	1				139259	66	Fem	Não	Não	Não
139264	59	1	1	1	1				139264	59	Fem	Não	Não	Não
139529	32	1	1	1	1				139529	32	Fem	Não	Não	Não
139810	68	1	1	1	0				139810	68	Fem	Não	Não	Sim
140003	67	1	0	0	0				140003	67	Fem	Sim	Sim	Sim
140005	39	1	1	1	0				140005	39	Fem	Não	Não	Sim
140065	54	1	1	0	1				140065	54	Fem	Não	Sim	Não
140096	52	1	1	1	1				140096	52	Fem	Não	Não	Não
140097	48	0	1	1	1				140097	48	Masc	Não	Não	Não
140112	75	1	1	1	0				140112	75	Fem	Não	Não	Sim
140141	58	1	1	1	1				140141	58	Fem	Não	Não	Não
140144	45	1	1	1	1				140144	45	Fem	Não	Não	Não
140151	51	1	1	1	1				140151	51	Fem	Não	Não	Não
141223	40	1	1	1	1				141223	40	Fem	Não	Não	Não
141321	40	1	1	1	1				141321	40	Fem	Não	Não	Não
141432	79	0	1	0	0				141432	79	Masc	Não	Sim	Sim
141475	68	1	1	1	0				141475	68	Fem	Não	Não	Sim
141607	67	1	1	1	0				141607	67	Fem	Não	Não	Sim
141625	63	0	1	1	0				141625	63	Masc	Não	Não	Sim
141674	61	1	1	1	0				141674	61	Fem	Não	Não	Sim
141840	62	1	1	1	0				141840	62	Fem	Não	Não	Sim
141843	48	0	1	1	0				141843	48	Masc	Não	Não	Sim
141853	60	1	sem info	sem info	sem info				141853	60	Fem	sem info	sem info	sem info
141877	23	1	1	1	1				141877	23	Fem	Não	Não	Não
141902	65	1	1	1	0				141902	65	Fem	Não	Não	Sim
141907	58	0	1	1	1				141907	58	Masc	Não	Não	Não
141918	40	0	1	1	1				141918	40	Masc	Não	Não	Não
141931	64	1	1	1	1				141931	64	Fem	Não	Não	Não
142060	40	0	1	1	1				142060	40	Masc	Não	Não	Não
142067	57	1	1	1	0				142067	57	Fem	Não	Não	Sim
142133	45	1	1	1	0				142133	45	Fem	Não	Não	Sim
142331	59	0	1	1	0				142331	59	Masc	Não	Não	Sim
142333	45	0	1	1	1				142333	45	Masc	Não	Não	Não
142359	32	0	1	1	1				142359	32	Masc	Não	Não	Não
142485	34	1	1	1	1				142485	34	Fem	Não	Não	Não
142509	70	1	1	1	0				142509	70	Fem	Não	Não	Sim
142522	25	0	1	1	1				142522	25	Masc	Não	Não	Não
142526	52	0	1	1	1				142526	52	Masc	Não	Não	Não
142528	50	1	1	1	0				142528	50	Fem	Não	Não	Sim
142580	67	1	1	0	0				142580	67	Fem	Não	Sim	Sim
142596	46	1	1	1	1				142596	46	Fem	Não	Não	Não
142641	64	0	0	1	0				142641	64	Masc	Sim	Não	Sim
142788	42	1	1	1	1				142788	42	Fem	Não	Não	Não
143010	39	1	1	1	1				143010	39	Fem	Não	Não	Não
143357	40	1	1	1	0				143357	40	Fem	Não	Não	Sim
143371	77	0	1	1	0				143371	77	Masc	Não	Não	Sim
144406	37	1	1	1	0				144406	37	Fem	Não	Não	Sim
144528	54	0	1	1	1				144528	54	Masc	Não	Não	Não
145080	58	1	1	1	0				145080	58	Fem	Não	Não	Sim
145912	55	1	1	1	1				145912	55	Fem	Não	Não	Não
146774	51	1	1	1	1				146774	51	Fem	Não	Não	Não
147268	53	0	1	1	0				147268	53	Masc	Não	Não	Sim
147284	64	1	1	1	0				147284	64	Fem	Não	Não	Sim
147390	52	0	1	1	1				147390	52	Masc	Não	Não	Não
147980	61	0	0	0	0				147980	61	Masc	Sim	Sim	Sim
148018	46	0	1	0	1				148018	46	Masc	Não	Sim	Não
148430	45	0	1	1	1				148430	45	Masc	Não	Não	Não
148570	55	0	1	1	1				148570	55	Masc	Não	Não	Não
148755									148755
148860	44	1	1	1	1				148860	44	Fem	Não	Não	Não
148860	44	1	1	1	1				148860	44	Fem	Não	Não	Não
149074	35	1	1	1	1				149074	35	Fem	Não	Não	Não
149100	33	1	1	1	0				149100	33	Fem	Não	Não	Sim
149168	52	1	1	1	0				149168	52	Fem	Não	Não	Sim
149479	43	1	1	1	1				149479	43	Fem	Não	Não	Não
149683	43	0	1	1	1				149683	43	Masc	Não	Não	Não
150655	65	0	1	1	1				150655	65	Masc	Não	Não	Não
150669	49	0	1	1	0				150669	49	Masc	Não	Não	Sim
150730	64	0	1	1	0				150730	64	Masc	Não	Não	Sim
150924	70	1	1	1	0				150924	70	Fem	Não	Não	Sim
150947	54	1	1	1	1				150947	54	Fem	Não	Não	Não
151029	70	0	1	1	0				151029	70	Masc	Não	Não	Sim
151170	77	1	0	1	0				151170	77	Fem	Sim	Não	Sim
151506	69	1	1	1	0				151506	69	Fem	Não	Não	Sim
151679	82	1	0	1	0				151679	82	Fem	Sim	Não	Sim
152091	56	1	0	1	0				152091	56	Fem	Sim	Não	Sim
152225	70	1	1	1	0				152225	70	Fem	Não	Não	Sim
152365	60	1	1	1	1				152365	60	Fem	Não	Não	Não
152404	56	1	1	1	1				152404	56	Fem	Não	Não	Não
152452	56	0	1	1	1				152452	56	Masc	Não	Não	Não
152540	55	1	1	0	1				152540	55	Fem	Não	Sim	Não
152577	40	1	1	1	1				152577	40	Fem	Não	Não	Não
152756	53	1	1	1	1				152756	53	Fem	Não	Não	Não
152768	62	0	1	0	1				152768	62	Masc	Não	Sim	Não
152792	54	1	1	0	0				152792	54	Fem	Não	Sim	Sim
152945	66	0	1	1	0				152945	66	Masc	Não	Não	Sim
153479	38	1	1	1	0				153479	38	Fem	Não	Não	Sim
153584	58	0	0	1	0				153584	58	Masc	Sim	Não	Sim
153668	62	1	1	1	0				153668	62	Fem	Não	Não	Sim
153846	38	0	1	1	1				153846	38	Masc	Não	Não	Não
153897	36	1	1	1	0				153897	36	Fem	Não	Não	Sim
154033	66	1	1	1	0				154033	66	Fem	Não	Não	Sim
154039	53	1	1	1	0				154039	53	Fem	Não	Não	Sim
154144	60	0	1	1	1				154144	60	Masc	Não	Não	Não
154373	51	1	1	1	0				154373	51	Fem	Não	Não	Sim
154512	57	1	1	1	1				154512	57	Fem	Não	Não	Não
154773	33	0	1	1	1				154773	33	Masc	Não	Não	Não
155034	41	1	1	0	1				155034	41	Fem	Não	Sim	Não
155035	47	0	1	0	1				155035	47	Masc	Não	Sim	Não
155054	72	1	1	0	1				155054	72	Fem	Não	Sim	Não
155539	68	0	1	1	0				155539	68	Masc	Não	Não	Sim
155635	38	0	1	1	1				155635	38	Masc	Não	Não	Não
155755	53	0	1	1	1				155755	53	Masc	Não	Não	Não
155832	62	0	1	1	1				155832	62	Masc	Não	Não	Não
155909	66	1	1	1	0				155909	66	Fem	Não	Não	Sim
155930	56	0	1	1	1				155930	56	Masc	Não	Não	Não
155970	30	1	1	1	0				155970	30	Fem	Não	Não	Sim
156067	49	0	1	1	1				156067	49	Masc	Não	Não	Não
156085	67	0	1	1	1				156085	67	Masc	Não	Não	Não
156094	46	1	1	1	0				156094	46	Fem	Não	Não	Sim
156133	51	1	1	1	1				156133	51	Fem	Não	Não	Não
156150	40	1	1	1	0				156150	40	Fem	Não	Não	Sim
156209	60	1	1	1	0				156209	60	Fem	Não	Não	Sim
156294	55	1	1	1	1				156294	55	Fem	Não	Não	Não
156295	58	0	1	1	1				156295	58	Masc	Não	Não	Não
156302	51	0	1	1	0				156302	51	Masc	Não	Não	Sim
156304	66	1	1	1	0				156304	66	Fem	Não	Não	Sim
156306	68	0	1	1	1				156306	68	Masc	Não	Não	Não
156325	41	1	1	1	0				156325	41	Fem	Não	Não	Sim
156345	52	1	1	1	0				156345	52	Fem	Não	Não	Sim
156518	67	0	1	1	0				156518	67	Masc	Não	Não	Sim
156527	56	1	1	1	1				156527	56	Fem	Não	Não	Não
156536	53	1	1	1	0				156536	53	Fem	Não	Não	Sim
156632	45	0	1	1	1				156632	45	Masc	Não	Não	Não
156922	43	1	1	1	1				156922	43	Fem	Não	Não	Não
156927	49	0	1	1	0				156927	49	Masc	Não	Não	Sim
157074	52	1	1	0	0				157074	52	Fem	Não	Sim	Sim
157178	62	0	1	1	1				157178	62	Masc	Não	Não	Não
157202	28	0	1	1	1				157202	28	Masc	Não	Não	Não
157262	72	1	1	1	0				157262	72	Fem	Não	Não	Sim
157591	55	0	1	1	0				157591	55	Masc	Não	Não	Sim
157643	54	1	1	1	1				157643	54	Fem	Não	Não	Não
157667	49	1	1	1	1				157667	49	Fem	Não	Não	Não
157748	59	0	1	0	0				157748	59	Masc	Não	Sim	Sim
157755	64	1	1	0	0				157755	64	Fem	Não	Sim	Sim
157839	45	1	1	0	1				157839	45	Fem	Não	Sim	Não
157909	47	0	1	1	0				157909	47	Masc	Não	Não	Sim
157946	70	1	1	1	0				157946	70	Fem	Não	Não	Sim
157952	49	1	1	1	0				157952	49	Fem	Não	Não	Sim
157961	54	1	1	1	1				157961	54	Fem	Não	Não	Não
157962	46	1	1	0	1				157962	46	Fem	Não	Sim	Não
157968	54	1	1	1	1				157968	54	Fem	Não	Não	Não
157977	43	1	1	1	1				157977	43	Fem	Não	Não	Não
158044	61	0	1	1	1				158044	61	Masc	Não	Não	Não
158131	39	1	1	1	0				158131	39	Fem	Não	Não	Sim
158138	57	1	1	1	0				158138	57	Fem	Não	Não	Sim
158180	66	0	1	1	0				158180	66	Masc	Não	Não	Sim
158246	56	0	1	1	1				158246	56	Masc	Não	Não	Não
158558	41	0	1	0	1				158558	41	Masc	Não	Sim	Não
158634	38	1	1	1	1				158634	38	Fem	Não	Não	Não
158829	63	1	1	1	0				158829	63	Fem	Não	Não	Sim
158948	62	0	1	1	0				158948	62	Masc	Não	Não	Sim
158984	60	1	1	0	1				158984	60	Fem	Não	Sim	Não
159035	41	1	1	1	0				159035	41	Fem	Não	Não	Sim
159056	66	0	1	1	1				159056	66	Masc	Não	Não	Não
159103	78	0	0	0	0				159103	78	Masc	Sim	Sim	Sim
159191	51	0	1	1	1				159191	51	Masc	Não	Não	Não
159202	44	0	1	1	0				159202	44	Masc	Não	Não	Sim
159202	44	0	1	1	0				159202	44	Masc	Não	Não	Sim
159229	52	0	1	1	0				159229	52	Masc	Não	Não	Sim
159338	61	1	1	1	1				159338	61	Fem	Não	Não	Não
159403	72	0	1	1	1				159403	72	Masc	Não	Não	Não
159434	22	1	1	1	1				159434	22	Fem	Não	Não	Não
159646	55	0	1	0	0				159646	55	Masc	Não	Sim	Sim
159731	27	0	1	1	1				159731	27	Masc	Não	Não	Não
159777	57	1	1	1	0				159777	57	Fem	Não	Não	Sim
159928	49	1	1	0	1				159928	49	Fem	Não	Sim	Não
159931	72	0	0	1	0				159931	72	Masc	Sim	Não	Sim
159939	37	1	1	1	1				159939	37	Fem	Não	Não	Não
159940	70	1	1	1	1				159940	70	Fem	Não	Não	Não
159980	56	0	0	1	0				159980	56	Masc	Sim	Não	Sim
159988	52	0	1	1	1				159988	52	Masc	Não	Não	Não
160071	56	0	1	1	0				160071	56	Masc	Não	Não	Sim
160075	50	1	1	1	0				160075	50	Fem	Não	Não	Sim
160099	62	1	1	1	0				160099	62	Fem	Não	Não	Sim
160237	42	1	1	1	1				160237	42	Fem	Não	Não	Não
160319	63	1	1	0	0				160319	63	Fem	Não	Sim	Sim
160348	62	1	1	1	0				160348	62	Fem	Não	Não	Sim
160432	69	0	0	0	0				160432	69	Masc	Sim	Sim	Sim
160477	58	1	1	1	1				160477	58	Fem	Não	Não	Não
160581	70	1	1	1	0				160581	70	Fem	Não	Não	Sim
160711	37	1	1	1	0				160711	37	Fem	Não	Não	Sim
160736	50	0	1	1	1				160736	50	Masc	Não	Não	Não
160744	68	1	1	1	0				160744	68	Fem	Não	Não	Sim
160755	48	1	1	1	1				160755	48	Fem	Não	Não	Não
160975	45	1	1	1	0				160975	45	Fem	Não	Não	Sim
161553	54	1	1	1	0				161553	54	Fem	Não	Não	Sim
161734	58	0	1	1	0				161734	58	Masc	Não	Não	Sim
161785	55	0	1	1	1				161785	55	Masc	Não	Não	Não
161947	64	0	1	1	0				161947	64	Masc	Não	Não	Sim
161990	61	0	1	1	0				161990	61	Masc	Não	Não	Sim
162364	67	1	1	0	1				162364	67	Fem	Não	Sim	Não
162519	57	1	1	1	0				162519	57	Fem	Não	Não	Sim
163088	55	1	1	1	1				163088	55	Fem	Não	Não	Não
163207	67	0	1	1	1				163207	67	Masc	Não	Não	Não
163221	45	1	1	1	0				163221	45	Fem	Não	Não	Sim
163311	54	1	1	1	1				163311	54	Fem	Não	Não	Não
163551	46	1	1	1	0				163551	46	Fem	Não	Não	Sim
163871	44	1	1	0	0				163871	44	Fem	Não	Sim	Sim
163935	52	0	1	0	0				163935	52	Masc	Não	Sim	Sim
164205	68	0	1	1	1				164205	68	Masc	Não	Não	Não
164252	56	1	0	1	0				164252	56	Fem	Sim	Não	Sim
164366	62	1	0	0	0				164366	62	Fem	Sim	Sim	Sim
164380	58	0	1	1	0				164380	58	Masc	Não	Não	Sim
164390	48	1	1	1	0				164390	48	Fem	Não	Não	Sim
164498	58	0	0	0	0				164498	58	Masc	Sim	Sim	Sim
164521	60	1	1	1	0				164521	60	Fem	Não	Não	Sim
164544	51	0	1	1	1				164544	51	Masc	Não	Não	Não
164609	58	1	1	0	1				164609	58	Fem	Não	Sim	Não
164722	42	1	1	1	1				164722	42	Fem	Não	Não	Não
164739	70	1	0	0	0				164739	70	Fem	Sim	Sim	Sim
164811	60	1	1	1	1				164811	60	Fem	Não	Não	Não
164841	31	1	1	1	0				164841	31	Fem	Não	Não	Sim
164846	64	1	1	0	0				164846	64	Fem	Não	Sim	Sim
165087	46	0	1	1	1				165087	46	Masc	Não	Não	Não
165132	38	0	1	1	1				165132	38	Masc	Não	Não	Não
165160	60	1	1	0	1				165160	60	Fem	Não	Sim	Não
165228	17	1	1	1	1				165228	17	Fem	Não	Não	Não
165266	34	1	1	1	1				165266	34	Fem	Não	Não	Não
165339	52	1	1	1	0				165339	52	Fem	Não	Não	Sim
165455	43	1	1	1	0				165455	43	Fem	Não	Não	Sim
165622	56	1	0	1	0				165622	56	Fem	Sim	Não	Sim
165654	73	0	1	1	0				165654	73	Masc	Não	Não	Sim
165657	69	0	1	1	1				165657	69	Masc	Não	Não	Não
165711	21	0	1	1	1				165711	21	Masc	Não	Não	Não
165780	28	1	1	1	1				165780	28	Fem	Não	Não	Não
165794	43	1	1	0	1				165794	43	Fem	Não	Sim	Não
165803	42	1	1	1	1				165803	42	Fem	Não	Não	Não
165974	54	1	1	1	0				165974	54	Fem	Não	Não	Sim
166095	54	1	1	1	0				166095	54	Fem	Não	Não	Sim
166097	61	1	1	1	0				166097	61	Fem	Não	Não	Sim
166161	54	1	1	1	1				166161	54	Fem	Não	Não	Não
166490	46	1	1	1	1				166490	46	Fem	Não	Não	Não
166669	57	1	1	1	1				166669	57	Fem	Não	Não	Não
166711	60	0	0	0	0				166711	60	Masc	Sim	Sim	Sim
166735	72	0	1	0	1				166735	72	Masc	Não	Sim	Não
166937	59	1	1	1	1				166937	59	Fem	Não	Não	Não
167014	47	1	1	1	1				167014	47	Fem	Não	Não	Não
167133	67	0	1	0	0				167133	67	Masc	Não	Sim	Sim
167165	57	1	1	0	1				167165	57	Fem	Não	Sim	Não
167166	57	1	1	1	0				167166	57	Fem	Não	Não	Sim
167266	34	1	1	1	1				167266	34	Fem	Não	Não	Não
167311	60	1	1	1	0				167311	60	Fem	Não	Não	Sim
167588	60	0	1	1	0				167588	60	Masc	Não	Não	Sim
167654	66	1	1	0	1				167654	66	Fem	Não	Sim	Não
167693	46	1	1	1	1				167693	46	Fem	Não	Não	Não
167705	52	0	1	1	1				167705	52	Masc	Não	Não	Não
167743	47	0	1	1	1				167743	47	Masc	Não	Não	Não
167801	53	0	1	1	1				167801	53	Masc	Não	Não	Não
167956	49	1	1	1	1				167956	49	Fem	Não	Não	Não
168019	59	1	1	1	1				168019	59	Fem	Não	Não	Não
168078	72	1	1	1	0				168078	72	Fem	Não	Não	Sim
168312	74	0	1	0	1				168312	74	Masc	Não	Sim	Não
168377	56	1	1	1	0				168377	56	Fem	Não	Não	Sim
168576	59	1	1	1	0				168576	59	Fem	Não	Não	Sim
168914	41	1	1	1	0				168914	41	Fem	Não	Não	Sim
168989	78	0	1	1	0				168989	78	Masc	Não	Não	Sim
168993	67	1	1	0	0				168993	67	Fem	Não	Sim	Sim
169201	56	1	1	1	0				169201	56	Fem	Não	Não	Sim
169354	46	1	1	1	1				169354	46	Fem	Não	Não	Não
169506	54	1	1	1	0				169506	54	Fem	Não	Não	Sim
169755	43	1	1	1	0				169755	43	Fem	Não	Não	Sim
170056	67	1	1	1	1				170056	67	Fem	Não	Não	Não
170142	48	0	1	1	0				170142	48	Masc	Não	Não	Sim
170225	50	1	1	1	1				170225	50	Fem	Não	Não	Não
170282	63	1	1	0	0				170282	63	Fem	Não	Sim	Sim
170401	49	1	1	0	1				170401	49	Fem	Não	Sim	Não
170527	47	0	1	1	1				170527	47	Masc	Não	Não	Não
170541	52	0	1	1	1				170541	52	Masc	Não	Não	Não
170542	51	1	1	1	1				170542	51	Fem	Não	Não	Não
170629	67	1	1	1	0				170629	67	Fem	Não	Não	Sim
170685	52	1	1	1	1				170685	52	Fem	Não	Não	Não
171176	62	1	1	1	0				171176	62	Fem	Não	Não	Sim
171549	67	1	0	1	0				171549	67	Fem	Sim	Não	Sim
171551	36	1	1	1	1				171551	36	Fem	Não	Não	Não
171614	69	0	1	1	0				171614	69	Masc	Não	Não	Sim
171828	60	0	0	1	0				171828	60	Masc	Sim	Não	Sim
171956	49	0	1	1	1				171956	49	Masc	Não	Não	Não
172258	34	1	1	1	1				172258	34	Fem	Não	Não	Não
172272	30	1	1	0	1				172272	30	Fem	Não	Sim	Não
172282	56	1	1	1	1				172282	56	Fem	Não	Não	Não
172671	56	1	1	0	0				172671	56	Fem	Não	Sim	Sim
173065	63	0	1	0	0				173065	63	Masc	Não	Sim	Sim
173122	49	0	1	1	0				173122	49	Masc	Não	Não	Sim
173196	56	1	1	1	0				173196	56	Fem	Não	Não	Sim
173508	29	0	1	0	1				173508	29	Masc	Não	Sim	Não
173922	71	1	1	1	1				173922	71	Fem	Não	Não	Não
174144	56	1	1	1	1				174144	56	Fem	Não	Não	Não
174653	52	0	1	1	1				174653	52	Masc	Não	Não	Não
176241	65	1	1	1	1				176241	65	Fem	Não	Não	Não
176445	47	1	1	1	1				176445	47	Fem	Não	Não	Não
177415	41	1	1	1	1				177415	41	Fem	Não	Não	Não
177957	45	1	1	1	1				177957	45	Fem	Não	Não	Não
178513	54	0	1	1	1				178513	54	Masc	Não	Não	Não
178525	66	0	1	1	1				178525	66	Masc	Não	Não	Não
178551	50	1	1	1	1				178551	50	Fem	Não	Não	Não
178579	68	1	1	1	1				178579	68	Fem	Não	Não	Não
178637	46	1	1	1	0				178637	46	Fem	Não	Não	Sim
178804	44	1	1	1	1				178804	44	Fem	Não	Não	Não
178843	50	1	1	1	1				178843	50	Fem	Não	Não	Não
178861	48	1	1	1	1				178861	48	Fem	Não	Não	Não
178928	27	1	1	0	1				178928	27	Fem	Não	Sim	Não
178929	59	0	1	0	1				178929	59	Masc	Não	Sim	Não
178944	28	1	1	1	1				178944	28	Fem	Não	Não	Não
178977	32	1	1	1	1				178977	32	Fem	Não	Não	Não
179163	36	1	1	1	0				179163	36	Fem	Não	Não	Sim
179183	41	1	1	1	1				179183	41	Fem	Não	Não	Não
179198	45	1	1	1	1				179198	45	Fem	Não	Não	Não
179255	48	0	1	1	1				179255	48	Masc	Não	Não	Não
179278	25	1	1	1	1				179278	25	Fem	Não	Não	Não
179289	58	1	1	1	1				179289	58	Fem	Não	Não	Não
179291	28	0	1	1	1				179291	28	Masc	Não	Não	Não
179312	55	0	1	1	1				179312	55	Masc	Não	Não	Não
179381	31	1	1	0	1				179381	31	Fem	Não	Sim	Não
179422	52	1	1	1	1				179422	52	Fem	Não	Não	Não
179424	37	1	1	1	1				179424	37	Fem	Não	Não	Não
179426	40	0	1	0	1				179426	40	Masc	Não	Sim	Não
179565	61	1	1	0	0				179565	61	Fem	Não	Sim	Sim
179681	62	1	1	1	0				179681	62	Fem	Não	Não	Sim
179702	42	1	1	1	1				179702	42	Fem	Não	Não	Não
179704	27	0	1	1	1				179704	27	Masc	Não	Não	Não
179809	55	1	1	1	1				179809	55	Fem	Não	Não	Não
179952	47	1	1	1	1				179952	47	Fem	Não	Não	Não
179973	56	1	1	1	0				179973	56	Fem	Não	Não	Sim
180101	40	0	1	1	1				180101	40	Masc	Não	Não	Não
180123	58	0	1	1	0				180123	58	Masc	Não	Não	Sim
180130	44	0	1	1	1				180130	44	Masc	Não	Não	Não
180216	55	1	1	1	0				180216	55	Fem	Não	Não	Sim
180220	34	1	1	1	1				180220	34	Fem	Não	Não	Não
180431	45	0	1	1	0				180431	45	Masc	Não	Não	Sim
180483	27	0	1	1	1				180483	27	Masc	Não	Não	Não
180487	58	1	1	1	1				180487	58	Fem	Não	Não	Não
180655	65	0	0	1	1				180655	65	Masc	Sim	Não	Não
180699	46	1	1	1	0				180699	46	Fem	Não	Não	Sim
180701	50	0	1	1	1				180701	50	Masc	Não	Não	Não
180825	63	1	1	0	1				180825	63	Fem	Não	Sim	Não
181099	40	1	1	1	1				181099	40	Fem	Não	Não	Não
181201	56	0	1	1	1				181201	56	Masc	Não	Não	Não
183172	33	1	1	1	1				183172	33	Fem	Não	Não	Não
183433	67	1	1	1	0				183433	67	Fem	Não	Não	Sim
183597	47	0	1	1	1				183597	47	Masc	Não	Não	Não
183834	60	1	1	1	0				183834	60	Fem	Não	Não	Sim
184175	61	1	0	1	1				184175	61	Fem	Sim	Não	Não
184423	55	1	1	0	1				184423	55	Fem	Não	Sim	Não
184493	66	0	1	1	1				184493	66	Masc	Não	Não	Não
184652	60	1	1	1	1				184652	60	Fem	Não	Não	Não
104821 ( So tem um- 08/05/19 - 701.120)	42	1	1	1	1				104821 ( So tem um- 08/05/19 - 701.120)	42	Fem	Não	Não	Não
3241 (SO tem implante de 46 no prontuario)	62	1	1	1	1				3241 (SO tem implante de 46 no prontuario)	62	Fem	Não	Não	Não
76014 ( 4 implantes - protocolo)	58	1	0	1	0				76014 ( 4 implantes - protocolo)	58	Fem	Sim	Não	Sim
	55.0823								742 pacientes	55.0823
	11.5429									11.5429
	17									17
	82									82

## Sheet: Sobrevida
		Tempo de instalação do implante	perda de implante (Sim=0 Nao=1)			Tempo de instalação do implante	perda = 1																																					Tempo de instalação do implante	perda = 1
		2	0	Implante		2	1	I					Time	Events (Dt)	Censored (Ct)	nt	Survival rate (St)	Pt	Sum = ΣDt/nt(nt-Dt)	S.Et	Lower	Upper	Dt/nt(nt-Dt)																					2		Implante	I
		2	0	Implante		2	1	I					0	0	0	1162	1	0	0	0	1	1	0																					2		Implante	I
		2	0	Implante		2	1	I					1	0	37	1162	1	1	0	0	1	1	0																					2		Implante	I
		2	0	Implante		2	1	I					2	5	53	1125	0.9956	0.9956	0.000003968	0.001983	0.9894	0.9981	0.000003968																					2		Implante	I
		2	0	Implante		2	1	I					3	1	44	1067	0.9946	0.9991	0.000004847	0.00219	0.9881	0.9976	8.792e-7																					2		Implante	I
		3	0	Implante		3	1	I					4	2	55	1022	0.9927	0.998	0.000006766	0.002582	0.9854	0.9963	0.000001919																					3		Implante	I
		4	0	Implante		4	1	I					5	2	55	965	0.9906	0.9979	0.000008918	0.002958	0.9826	0.9949	0.000002152																					4		Implante	I
		4	0	Implante		4	1	I					6	2	45	908	0.9884	0.9978	0.00001135	0.00333	0.9797	0.9934	0.000002431																					4		Implante	I
		5	0	Implante		5	1	I					7	0	34	861	0.9884	1	0.00001135	0.00333	0.9797	0.9934	0																					5		Implante	I
		5	0	Implante		5	1	I					8	0	66	827	0.9884	1	0.00001135	0.00333	0.9797	0.9934	0																					5		Implante	I
		6	0	Implante		6	1	I					9	2	41	761	0.9858	0.9974	0.00001481	0.003794	0.9761	0.9916	0.000003463																					6		Implante	I
		6	0	Implante		6	1	I					10	0	58	718	0.9858	1	0.00001481	0.003794	0.9761	0.9916	0																					6		Implante	I
		9	0	Implante		9	1	I					11	0	41	660	0.9858	1	0.00001481	0.003794	0.9761	0.9916	0																					9		Implante	I
		9	0	Implante		9	1	I					12	2	56	619	0.9827	0.9968	0.00002005	0.0044	0.9715	0.9895	0.000005237																					9		Implante	I
		12	0	Implante		12	1	I					13	3	46	561	0.9774	0.9947	0.00002963	0.005321	0.9642	0.9858	0.000009584																					12		Implante	I
		12	0	Implante		12	1	I					14	3	49	512	0.9717	0.9941	0.00004114	0.006233	0.9565	0.9816	0.00001151																					12		Implante	I
		13	0	Implante		13	1	I					15	2	50	460	0.9674	0.9957	0.00005064	0.006884	0.9508	0.9785	0.000009493																					13		Implante	I
		13	0	Implante		13	1	I					16	0	33	408	0.9674	1	0.00005064	0.006884	0.9508	0.9785	0																					13		Implante	I
		13	0	Implante		13	1	I					17	0	31	375	0.9674	1	0.00005064	0.006884	0.9508	0.9785	0																					13		Implante	I
		14	0	Implante		14	1	I					18	1	24	344	0.9646	0.9971	0.00005911	0.007417	0.9468	0.9766	0.000008475																					14		Implante	I
		14	0	Implante		14	1	I					19	0	24	319	0.9646	1	0.00005911	0.007417	0.9468	0.9766	0																					14		Implante	I
		14	0	Implante		14	1	I					20	0	33	295	0.9646	1	0.00005911	0.007417	0.9468	0.9766	0																					14		Implante	I
		15	0	Implante		15	1	I					21	0	22	262	0.9646	1	0.00005911	0.007417	0.9468	0.9766	0																					15		Implante	I
		15	0	Implante		15	1	I					22	0	29	240	0.9646	1	0.00005911	0.007417	0.9468	0.9766	0																					15		Implante	I
		18	0	Implante		18	1	I					23	1	18	211	0.9601	0.9953	0.00008168	0.008677	0.939	0.974	0.00002257																					18		Implante	I
		23	0	Implante		23	1	I					24	1	21	192	0.9551	0.9948	0.0001089	0.009969	0.9308	0.971	0.00002727																					23		Implante	I
		24	0	Implante		24	1	I					25	0	9	170	0.9551	1	0.0001089	0.009969	0.9308	0.971	0																					24		Implante	I
		42	0	Implante		42	1	I					26	0	12	161	0.9551	1	0.0001089	0.009969	0.9308	0.971	0																					42		Implante	I
		1	1	Implante		1	0	I					27	0	13	149	0.9551	1	0.0001089	0.009969	0.9308	0.971	0																					1	1	Implante	I
		1	1	Implante		1	0	I					28	0	6	136	0.9551	1	0.0001089	0.009969	0.9308	0.971	0																					1	1	Implante	I
		1	1	Implante		1	0	I					29	0	12	130	0.9551	1	0.0001089	0.009969	0.9308	0.971	0																					1	1	Implante	I
		1	1	Implante		1	0	I					30	0	10	118	0.9551	1	0.0001089	0.009969	0.9308	0.971	0																					1	1	Implante	I
		1	1	Implante		1	0	I					31	0	21	108	0.9551	1	0.0001089	0.009969	0.9308	0.971	0																					1	1	Implante	I
		1	1	Implante		1	0	I					32	0	6	87	0.9551	1	0.0001089	0.009969	0.9308	0.971	0																					1	1	Implante	I
		1	1	Implante		1	0	I					33	0	4	81	0.9551	1	0.0001089	0.009969	0.9308	0.971	0																					1	1	Implante	I
		1	1	Implante		1	0	I					34	0	12	77	0.9551	1	0.0001089	0.009969	0.9308	0.971	0																					1	1	Implante	I
		1	1	Implante		1	0	I					35	0	8	65	0.9551	1	0.0001089	0.009969	0.9308	0.971	0																					1	1	Implante	I
		1	1	Implante		1	0	I					36	0	16	57	0.9551	1	0.0001089	0.009969	0.9308	0.971	0																					1	1	Implante	I
		1	1	Implante		1	0	I					37	0	4	41	0.9551	1	0.0001089	0.009969	0.9308	0.971	0																					1	1	Implante	I
		1	1	Implante		1	0	I					38	0	4	37	0.9551	1	0.0001089	0.009969	0.9308	0.971	0																					1	1	Implante	I
		1	1	Implante		1	0	I					39	0	3	33	0.9551	1	0.0001089	0.009969	0.9308	0.971	0		0.0240964																			1	1	Implante	I
		1	1	Implante		1	0	I					40	0	7	30	0.9551	1	0.0001089	0.009969	0.9308	0.971	0																					1	1	Implante	I
		1	1	Implante		1	0	I					41	0	4	23	0.9551	1	0.0001089	0.009969	0.9308	0.971	0																					1	1	Implante	I
		1	1	Implante		1	0	I					42	1	0	19	0.9048	0.9474	0.003033	0.04983	0.7451	0.9666	0.002924																					1	1	Implante	I
		1	1	Implante		1	0	I					44	0	2	18	0.9048	1	0.003033	0.04983	0.7451	0.9666	0																					1	1	Implante	I
		1	1	Implante		1	0	I					45	0	2	16	0.9048	1	0.003033	0.04983	0.7451	0.9666	0																					1	1	Implante	I
		1	1	Implante		1	0	I					46	0	2	14	0.9048	1	0.003033	0.04983	0.7451	0.9666	0																					1	1	Implante	I
		1	1	Implante		1	0	I					47	0	6	12	0.9048	1	0.003033	0.04983	0.7451	0.9666	0																					1	1	Implante	I
		1	1	Implante		1	0	I					48	0	3	6	0.9048	1	0.003033	0.04983	0.7451	0.9666	0																					1	1	Implante	I
		1	1	Implante		1	0	I					52	0	3	3	0.9048	1	0.003033	0.04983	0.7451	0.9666	0																					1	1	Implante	I
		1	1	Implante		1	0	I						28	1134																													1	1	Implante	I
		1	1	Implante		1	0	I																																				1	1	Implante	I
		1	1	Implante		1	0	I																																				1	1	Implante	I
		1	1	Implante		1	0	I																																				1	1	Implante	I
		1	1	Implante		1	0	I																																				1	1	Implante	I
		1	1	Implante		1	0	I																																				1	1	Implante	I
		1	1	Implante		1	0	I																																				1	1	Implante	I
		1	1	Implante		1	0	I																																				1	1	Implante	I
		1	1	Implante		1	0	I																																				1	1	Implante	I
		1	1	Implante		1	0	I																																				1	1	Implante	I
		1	1	Implante		1	0	I																																				1	1	Implante	I
		1	1	Implante		1	0	I																																				1	1	Implante	I
		1	1	Implante		1	0	I																																				1	1	Implante	I
		1	1	Implante		1	0	I																																				1	1	Implante	I
		1	1	Implante		1	0	I																																				1	1	Implante	I
		2	1	Implante		2	0	I																																				2	1	Implante	I
		2	1	Implante		2	0	I																																				2	1	Implante	I
		2	1	Implante		2	0	I																																				2	1	Implante	I
		2	1	Implante		2	0	I																																				2	1	Implante	I
		2	1	Implante		2	0	I																																				2	1	Implante	I
		2	1	Implante		2	0	I																																				2	1	Implante	I
		2	1	Implante		2	0	I																																				2	1	Implante	I
		2	1	Implante		2	0	I																																				2	1	Implante	I
		2	1	Implante		2	0	I																																				2	1	Implante	I
		2	1	Implante		2	0	I																																				2	1	Implante	I
		2	1	Implante		2	0	I																																				2	1	Implante	I
		2	1	Implante		2	0	I																																				2	1	Implante	I
		2	1	Implante		2	0	I																																				2	1	Implante	I
		2	1	Implante		2	0	I																																				2	1	Implante	I
		2	1	Implante		2	0	I																																				2	1	Implante	I
		2	1	Implante		2	0	I																																				2	1	Implante	I
		2	1	Implante		2	0	I																																				2	1	Implante	I
		2	1	Implante		2	0	I																																				2	1	Implante	I
		2	1	Implante		2	0	I																																				2	1	Implante	I
		2	1	Implante		2	0	I																																				2	1	Implante	I
		2	1	Implante		2	0	I																																				2	1	Implante	I
		2	1	Implante		2	0	I																																				2	1	Implante	I
		2	1	Implante		2	0	I																																				2	1	Implante	I
		2	1	Implante		2	0	I																																				2	1	Implante	I
		2	1	Implante		2	0	I																																				2	1	Implante	I
		2	1	Implante		2	0	I																																				2	1	Implante	I
		2	1	Implante		2	0	I																																				2	1	Implante	I
		2	1	Implante		2	0	I																																				2	1	Implante	I
		2	1	Implante		2	0	I																																				2	1	Implante	I
		2	1	Implante		2	0	I																																				2	1	Implante	I
		2	1	Implante		2	0	I																																				2	1	Implante	I
		2	1	Implante		2	0	I																																				2	1	Implante	I
		2	1	Implante		2	0	I																																				2	1	Implante	I
		2	1	Implante		2	0	I																																				2	1	Implante	I
		2	1	Implante		2	0	I																																				2	1	Implante	I
		2	1	Implante		2	0	I																																				2	1	Implante	I
		2	1	Implante		2	0	I																																				2	1	Implante	I
		2	1	Implante		2	0	I																																				2	1	Implante	I
		2	1	Implante		2	0	I																																				2	1	Implante	I
		2	1	Implante		2	0	I																																				2	1	Implante	I
		2	1	Implante		2	0	I																																				2	1	Implante	I
		2	1	Implante		2	0	I																																				2	1	Implante	I
		2	1	Implante		2	0	I																																				2	1	Implante	I
		2	1	Implante		2	0	I																																				2	1	Implante	I
		2	1	Implante		2	0	I																																				2	1	Implante	I
		2	1	Implante		2	0	I																																				2	1	Implante	I
		2	1	Implante		2	0	I																																				2	1	Implante	I
		2	1	Implante		2	0	I																																				2	1	Implante	I
		2	1	Implante		2	0	I																																				2	1	Implante	I
		2	1	Implante		2	0	I																																				2	1	Implante	I
		2	1	Implante		2	0	I																																				2	1	Implante	I
		2	1	Implante		2	0	I																																				2	1	Implante	I
		2	1	Implante		2	0	I																																				2	1	Implante	I
		3	1	Implante		3	0	I																																				3	1	Implante	I
		3	1	Implante		3	0	I																																				3	1	Implante	I
		3	1	Implante		3	0	I																																				3	1	Implante	I
		3	1	Implante		3	0	I																																				3	1	Implante	I
		3	1	Implante		3	0	I																																				3	1	Implante	I
		3	1	Implante		3	0	I																																				3	1	Implante	I
		3	1	Implante		3	0	I																																				3	1	Implante	I
		3	1	Implante		3	0	I																																				3	1	Implante	I
		3	1	Implante		3	0	I																																				3	1	Implante	I
		3	1	Implante		3	0	I																																				3	1	Implante	I
		3	1	Implante		3	0	I																																				3	1	Implante	I
		3	1	Implante		3	0	I																																				3	1	Implante	I
		3	1	Implante		3	0	I																																				3	1	Implante	I
		3	1	Implante		3	0	I																																				3	1	Implante	I
		3	1	Implante		3	0	I																																				3	1	Implante	I
		3	1	Implante		3	0	I																																				3	1	Implante	I
		3	1	Implante		3	0	I																																				3	1	Implante	I
		3	1	Implante		3	0	I																																				3	1	Implante	I
		3	1	Implante		3	0	I																																				3	1	Implante	I
		3	1	Implante		3	0	I																																				3	1	Implante	I
		3	1	Implante		3	0	I																																				3	1	Implante	I
		3	1	Implante		3	0	I																																				3	1	Implante	I
		3	1	Implante		3	0	I																																				3	1	Implante	I
		3	1	Implante		3	0	I																																				3	1	Implante	I
		3	1	Implante		3	0	I																																				3	1	Implante	I
		3	1	Implante		3	0	I																																				3	1	Implante	I
		3	1	Implante		3	0	I																																				3	1	Implante	I
		3	1	Implante		3	0	I																																				3	1	Implante	I
		3	1	Implante		3	0	I																																				3	1	Implante	I
		3	1	Implante		3	0	I																																				3	1	Implante	I
		3	1	Implante		3	0	I																																				3	1	Implante	I
		3	1	Implante		3	0	I																																				3	1	Implante	I
		3	1	Implante		3	0	I																																				3	1	Implante	I
		3	1	Implante		3	0	I																																				3	1	Implante	I
		3	1	Implante		3	0	I																																				3	1	Implante	I
		3	1	Implante		3	0	I																																				3	1	Implante	I
		3	1	Implante		3	0	I																																				3	1	Implante	I
		3	1	Implante		3	0	I																																				3	1	Implante	I
		3	1	Implante		3	0	I																																				3	1	Implante	I
		3	1	Implante		3	0	I																																				3	1	Implante	I
		3	1	Implante		3	0	I																																				3	1	Implante	I
		3	1	Implante		3	0	I																																				3	1	Implante	I
		3	1	Implante		3	0	I																																				3	1	Implante	I
		3	1	Implante		3	0	I																																				3	1	Implante	I
		4	1	Implante		4	0	I																																				4	1	Implante	I
		4	1	Implante		4	0	I																																				4	1	Implante	I
		4	1	Implante		4	0	I																																				4	1	Implante	I
		4	1	Implante		4	0	I																																				4	1	Implante	I
		4	1	Implante		4	0	I																																				4	1	Implante	I
		4	1	Implante		4	0	I																																				4	1	Implante	I
		4	1	Implante		4	0	I																																				4	1	Implante	I
		4	1	Implante		4	0	I																																				4	1	Implante	I
		4	1	Implante		4	0	I																																				4	1	Implante	I
		4	1	Implante		4	0	I																																				4	1	Implante	I
		4	1	Implante		4	0	I																																				4	1	Implante	I
		4	1	Implante		4	0	I																																				4	1	Implante	I
		4	1	Implante		4	0	I																																				4	1	Implante	I
		4	1	Implante		4	0	I																																				4	1	Implante	I
		4	1	Implante		4	0	I																																				4	1	Implante	I
		4	1	Implante		4	0	I																																				4	1	Implante	I
		4	1	Implante		4	0	I																																				4	1	Implante	I
		4	1	Implante		4	0	I																																				4	1	Implante	I
		4	1	Implante		4	0	I																																				4	1	Implante	I
		4	1	Implante		4	0	I																																				4	1	Implante	I
		4	1	Implante		4	0	I																																				4	1	Implante	I
		4	1	Implante		4	0	I																																				4	1	Implante	I
		4	1	Implante		4	0	I																																				4	1	Implante	I
		4	1	Implante		4	0	I																																				4	1	Implante	I
		4	1	Implante		4	0	I																																				4	1	Implante	I
		4	1	Implante		4	0	I																																				4	1	Implante	I
		4	1	Implante		4	0	I																																				4	1	Implante	I
		4	1	Implante		4	0	I																																				4	1	Implante	I
		4	1	Implante		4	0	I																																				4	1	Implante	I
		4	1	Implante		4	0	I																																				4	1	Implante	I
		4	1	Implante		4	0	I																																				4	1	Implante	I
		4	1	Implante		4	0	I																																				4	1	Implante	I
		4	1	Implante		4	0	I																																				4	1	Implante	I
		4	1	Implante		4	0	I																																				4	1	Implante	I
		4	1	Implante		4	0	I																																				4	1	Implante	I
		4	1	Implante		4	0	I																																				4	1	Implante	I
		4	1	Implante		4	0	I																																				4	1	Implante	I
		4	1	Implante		4	0	I																																				4	1	Implante	I
		4	1	Implante		4	0	I																																				4	1	Implante	I
		4	1	Implante		4	0	I																																				4	1	Implante	I
		4	1	Implante		4	0	I																																				4	1	Implante	I
		4	1	Implante		4	0	I																																				4	1	Implante	I
		4	1	Implante		4	0	I																																				4	1	Implante	I
		4	1	Implante		4	0	I																																				4	1	Implante	I
		4	1	Implante		4	0	I																																				4	1	Implante	I
		4	1	Implante		4	0	I																																				4	1	Implante	I
		4	1	Implante		4	0	I																																				4	1	Implante	I
		4	1	Implante		4	0	I																																				4	1	Implante	I
		4	1	Implante		4	0	I																																				4	1	Implante	I
		4	1	Implante		4	0	I																																				4	1	Implante	I
		4	1	Implante		4	0	I																																				4	1	Implante	I
		4	1	Implante		4	0	I																																				4	1	Implante	I
		4	1	Implante		4	0	I																																				4	1	Implante	I
		4	1	Implante		4	0	I																																				4	1	Implante	I
		4	1	Implante		4	0	I																																				4	1	Implante	I
		5	1	Implante		5	0	I																																				5	1	Implante	I
		5	1	Implante		5	0	I																																				5	1	Implante	I
		5	1	Implante		5	0	I																																				5	1	Implante	I
		5	1	Implante		5	0	I																																				5	1	Implante	I
		5	1	Implante		5	0	I																																				5	1	Implante	I
		5	1	Implante		5	0	I																																				5	1	Implante	I
		5	1	Implante		5	0	I																																				5	1	Implante	I
		5	1	Implante		5	0	I																																				5	1	Implante	I
		5	1	Implante		5	0	I																																				5	1	Implante	I
		5	1	Implante		5	0	I																																				5	1	Implante	I
		5	1	Implante		5	0	I																																				5	1	Implante	I
		5	1	Implante		5	0	I																																				5	1	Implante	I
		5	1	Implante		5	0	I																																				5	1	Implante	I
		5	1	Implante		5	0	I																																				5	1	Implante	I
		5	1	Implante		5	0	I																																				5	1	Implante	I
		5	1	Implante		5	0	I																																				5	1	Implante	I
		5	1	Implante		5	0	I																																				5	1	Implante	I
		5	1	Implante		5	0	I																																				5	1	Implante	I
		5	1	Implante		5	0	I																																				5	1	Implante	I
		5	1	Implante		5	0	I																																				5	1	Implante	I
		5	1	Implante		5	0	I																																				5	1	Implante	I
		5	1	Implante		5	0	I																																				5	1	Implante	I
		5	1	Implante		5	0	I																																				5	1	Implante	I
		5	1	Implante		5	0	I																																				5	1	Implante	I
		5	1	Implante		5	0	I																																				5	1	Implante	I
		5	1	Implante		5	0	I																																				5	1	Implante	I
		5	1	Implante		5	0	I																																				5	1	Implante	I
		5	1	Implante		5	0	I																																				5	1	Implante	I
		5	1	Implante		5	0	I																																				5	1	Implante	I
		5	1	Implante		5	0	I																																				5	1	Implante	I
		5	1	Implante		5	0	I																																				5	1	Implante	I
		5	1	Implante		5	0	I																																				5	1	Implante	I
		5	1	Implante		5	0	I																																				5	1	Implante	I
		5	1	Implante		5	0	I																																				5	1	Implante	I
		5	1	Implante		5	0	I																																				5	1	Implante	I
		5	1	Implante		5	0	I																																				5	1	Implante	I
		5	1	Implante		5	0	I																																				5	1	Implante	I
		5	1	Implante		5	0	I																																				5	1	Implante	I
		5	1	Implante		5	0	I																																				5	1	Implante	I
		5	1	Implante		5	0	I																																				5	1	Implante	I
		5	1	Implante		5	0	I																																				5	1	Implante	I
		5	1	Implante		5	0	I																																				5	1	Implante	I
		5	1	Implante		5	0	I																																				5	1	Implante	I
		5	1	Implante		5	0	I																																				5	1	Implante	I
		5	1	Implante		5	0	I																																				5	1	Implante	I
		5	1	Implante		5	0	I																																				5	1	Implante	I
		5	1	Implante		5	0	I																																				5	1	Implante	I
		5	1	Implante		5	0	I																																				5	1	Implante	I
		5	1	Implante		5	0	I																																				5	1	Implante	I
		5	1	Implante		5	0	I																																				5	1	Implante	I
		5	1	Implante		5	0	I																																				5	1	Implante	I
		5	1	Implante		5	0	I																																				5	1	Implante	I
		5	1	Implante		5	0	I																																				5	1	Implante	I
		5	1	Implante		5	0	I																																				5	1	Implante	I
		5	1	Implante		5	0	I																																				5	1	Implante	I
		6	1	Implante		6	0	I																																				6	1	Implante	I
		6	1	Implante		6	0	I																																				6	1	Implante	I
		6	1	Implante		6	0	I																																				6	1	Implante	I
		6	1	Implante		6	0	I																																				6	1	Implante	I
		6	1	Implante		6	0	I																																				6	1	Implante	I
		6	1	Implante		6	0	I																																				6	1	Implante	I
		6	1	Implante		6	0	I																																				6	1	Implante	I
		6	1	Implante		6	0	I																																				6	1	Implante	I
		6	1	Implante		6	0	I																																				6	1	Implante	I
		6	1	Implante		6	0	I																																				6	1	Implante	I
		6	1	Implante		6	0	I																																				6	1	Implante	I
		6	1	Implante		6	0	I																																				6	1	Implante	I
		6	1	Implante		6	0	I																																				6	1	Implante	I
		6	1	Implante		6	0	I																																				6	1	Implante	I
		6	1	Implante		6	0	I																																				6	1	Implante	I
		6	1	Implante		6	0	I																																				6	1	Implante	I
		6	1	Implante		6	0	I																																				6	1	Implante	I
		6	1	Implante		6	0	I																																				6	1	Implante	I
		6	1	Implante		6	0	I																																				6	1	Implante	I
		6	1	Implante		6	0	I																																				6	1	Implante	I
		6	1	Implante		6	0	I																																				6	1	Implante	I
		6	1	Implante		6	0	I																																				6	1	Implante	I
		6	1	Implante		6	0	I																																				6	1	Implante	I
		6	1	Implante		6	0	I																																				6	1	Implante	I
		6	1	Implante		6	0	I																																				6	1	Implante	I
		6	1	Implante		6	0	I																																				6	1	Implante	I
		6	1	Implante		6	0	I																																				6	1	Implante	I
		6	1	Implante		6	0	I																																				6	1	Implante	I
		6	1	Implante		6	0	I																																				6	1	Implante	I
		6	1	Implante		6	0	I																																				6	1	Implante	I
		6	1	Implante		6	0	I																																				6	1	Implante	I
		6	1	Implante		6	0	I																																				6	1	Implante	I
		6	1	Implante		6	0	I																																				6	1	Implante	I
		6	1	Implante		6	0	I																																				6	1	Implante	I
		6	1	Implante		6	0	I																																				6	1	Implante	I
		6	1	Implante		6	0	I																																				6	1	Implante	I
		6	1	Implante		6	0	I																																				6	1	Implante	I
		6	1	Implante		6	0	I																																				6	1	Implante	I
		6	1	Implante		6	0	I																																				6	1	Implante	I
		6	1	Implante		6	0	I																																				6	1	Implante	I
		6	1	Implante		6	0	I																																				6	1	Implante	I
		6	1	Implante		6	0	I																																				6	1	Implante	I
		6	1	Implante		6	0	I																																				6	1	Implante	I
		6	1	Implante		6	0	I																																				6	1	Implante	I
		6	1	Implante		6	0	I																																				6	1	Implante	I
		7	1	Implante		7	0	I																																				7	1	Implante	I
		7	1	Implante		7	0	I																																				7	1	Implante	I
		7	1	Implante		7	0	I																																				7	1	Implante	I
		7	1	Implante		7	0	I																																				7	1	Implante	I
		7	1	Implante		7	0	I																																				7	1	Implante	I
		7	1	Implante		7	0	I																																				7	1	Implante	I
		7	1	Implante		7	0	I																																				7	1	Implante	I
		7	1	Implante		7	0	I																																				7	1	Implante	I
		7	1	Implante		7	0	I																																				7	1	Implante	I
		7	1	Implante		7	0	I																																				7	1	Implante	I
		7	1	Implante		7	0	I																																				7	1	Implante	I
		7	1	Implante		7	0	I																																				7	1	Implante	I
		7	1	Implante		7	0	I																																				7	1	Implante	I
		7	1	Implante		7	0	I																																				7	1	Implante	I
		7	1	Implante		7	0	I																																				7	1	Implante	I
		7	1	Implante		7	0	I																																				7	1	Implante	I
		7	1	Implante		7	0	I																																				7	1	Implante	I
		7	1	Implante		7	0	I																																				7	1	Implante	I
		7	1	Implante		7	0	I																																				7	1	Implante	I
		7	1	Implante		7	0	I																																				7	1	Implante	I
		7	1	Implante		7	0	I																																				7	1	Implante	I
		7	1	Implante		7	0	I																																				7	1	Implante	I
		7	1	Implante		7	0	I																																				7	1	Implante	I
		7	1	Implante		7	0	I																																				7	1	Implante	I
		7	1	Implante		7	0	I																																				7	1	Implante	I
		7	1	Implante		7	0	I																																				7	1	Implante	I
		7	1	Implante		7	0	I																																				7	1	Implante	I
		7	1	Implante		7	0	I																																				7	1	Implante	I
		7	1	Implante		7	0	I																																				7	1	Implante	I
		7	1	Implante		7	0	I																																				7	1	Implante	I
		7	1	Implante		7	0	I																																				7	1	Implante	I
		7	1	Implante		7	0	I																																				7	1	Implante	I
		7	1	Implante		7	0	I																																				7	1	Implante	I
		7	1	Implante		7	0	I																																				7	1	Implante	I
		8	1	Implante		8	0	I																																				8	1	Implante	I
		8	1	Implante		8	0	I																																				8	1	Implante	I
		8	1	Implante		8	0	I																																				8	1	Implante	I
		8	1	Implante		8	0	I																																				8	1	Implante	I
		8	1	Implante		8	0	I																																				8	1	Implante	I
		8	1	Implante		8	0	I																																				8	1	Implante	I
		8	1	Implante		8	0	I																																				8	1	Implante	I
		8	1	Implante		8	0	I																																				8	1	Implante	I
		8	1	Implante		8	0	I																																				8	1	Implante	I
		8	1	Implante		8	0	I																																				8	1	Implante	I
		8	1	Implante		8	0	I																																				8	1	Implante	I
		8	1	Implante		8	0	I																																				8	1	Implante	I
		8	1	Implante		8	0	I																																				8	1	Implante	I
		8	1	Implante		8	0	I																																				8	1	Implante	I
		8	1	Implante		8	0	I																																				8	1	Implante	I
		8	1	Implante		8	0	I																																				8	1	Implante	I
		8	1	Implante		8	0	I																																				8	1	Implante	I
		8	1	Implante		8	0	I																																				8	1	Implante	I
		8	1	Implante		8	0	I																																				8	1	Implante	I
		8	1	Implante		8	0	I																																				8	1	Implante	I
		8	1	Implante		8	0	I																																				8	1	Implante	I
		8	1	Implante		8	0	I																																				8	1	Implante	I
		8	1	Implante		8	0	I																																				8	1	Implante	I
		8	1	Implante		8	0	I																																				8	1	Implante	I
		8	1	Implante		8	0	I																																				8	1	Implante	I
		8	1	Implante		8	0	I																																				8	1	Implante	I
		8	1	Implante		8	0	I																																				8	1	Implante	I
		8	1	Implante		8	0	I																																				8	1	Implante	I
		8	1	Implante		8	0	I																																				8	1	Implante	I
		8	1	Implante		8	0	I																																				8	1	Implante	I
		8	1	Implante		8	0	I																																				8	1	Implante	I
		8	1	Implante		8	0	I																																				8	1	Implante	I
		8	1	Implante		8	0	I																																				8	1	Implante	I
		8	1	Implante		8	0	I																																				8	1	Implante	I
		8	1	Implante		8	0	I																																				8	1	Implante	I
		8	1	Implante		8	0	I																																				8	1	Implante	I
		8	1	Implante		8	0	I																																				8	1	Implante	I
		8	1	Implante		8	0	I																																				8	1	Implante	I
		8	1	Implante		8	0	I																																				8	1	Implante	I
		8	1	Implante		8	0	I																																				8	1	Implante	I
		8	1	Implante		8	0	I																																				8	1	Implante	I
		8	1	Implante		8	0	I																																				8	1	Implante	I
		8	1	Implante		8	0	I																																				8	1	Implante	I
		8	1	Implante		8	0	I																																				8	1	Implante	I
		8	1	Implante		8	0	I																																				8	1	Implante	I
		8	1	Implante		8	0	I																																				8	1	Implante	I
		8	1	Implante		8	0	I																																				8	1	Implante	I
		8	1	Implante		8	0	I																																				8	1	Implante	I
		8	1	Implante		8	0	I																																				8	1	Implante	I
		8	1	Implante		8	0	I																																				8	1	Implante	I
		8	1	Implante		8	0	I																																				8	1	Implante	I
		8	1	Implante		8	0	I																																				8	1	Implante	I
		8	1	Implante		8	0	I																																				8	1	Implante	I
		8	1	Implante		8	0	I																																				8	1	Implante	I
		8	1	Implante		8	0	I																																				8	1	Implante	I
		8	1	Implante		8	0	I																																				8	1	Implante	I
		8	1	Implante		8	0	I																																				8	1	Implante	I
		8	1	Implante		8	0	I																																				8	1	Implante	I
		8	1	Implante		8	0	I																																				8	1	Implante	I
		8	1	Implante		8	0	I																																				8	1	Implante	I
		8	1	Implante		8	0	I																																				8	1	Implante	I
		8	1	Implante		8	0	I																																				8	1	Implante	I
		8	1	Implante		8	0	I																																				8	1	Implante	I
		8	1	Implante		8	0	I																																				8	1	Implante	I
		8	1	Implante		8	0	I																																				8	1	Implante	I
		8	1	Implante		8	0	I																																				8	1	Implante	I
		9	1	Implante		9	0	I																																				9	1	Implante	I
		9	1	Implante		9	0	I																																				9	1	Implante	I
		9	1	Implante		9	0	I																																				9	1	Implante	I
		9	1	Implante		9	0	I																																				9	1	Implante	I
		9	1	Implante		9	0	I																																				9	1	Implante	I
		9	1	Implante		9	0	I																																				9	1	Implante	I
		9	1	Implante		9	0	I																																				9	1	Implante	I
		9	1	Implante		9	0	I																																				9	1	Implante	I
		9	1	Implante		9	0	I																																				9	1	Implante	I
		9	1	Implante		9	0	I																																				9	1	Implante	I
		9	1	Implante		9	0	I																																				9	1	Implante	I
		9	1	Implante		9	0	I																																				9	1	Implante	I
		9	1	Implante		9	0	I																																				9	1	Implante	I
		9	1	Implante		9	0	I																																				9	1	Implante	I
		9	1	Implante		9	0	I																																				9	1	Implante	I
		9	1	Implante		9	0	I																																				9	1	Implante	I
		9	1	Implante		9	0	I																																				9	1	Implante	I
		9	1	Implante		9	0	I																																				9	1	Implante	I
		9	1	Implante		9	0	I																																				9	1	Implante	I
		9	1	Implante		9	0	I																																				9	1	Implante	I
		9	1	Implante		9	0	I																																				9	1	Implante	I
		9	1	Implante		9	0	I																																				9	1	Implante	I
		9	1	Implante		9	0	I																																				9	1	Implante	I
		9	1	Implante		9	0	I																																				9	1	Implante	I
		9	1	Implante		9	0	I																																				9	1	Implante	I
		9	1	Implante		9	0	I																																				9	1	Implante	I
		9	1	Implante		9	0	I																																				9	1	Implante	I
		9	1	Implante		9	0	I																																				9	1	Implante	I
		9	1	Implante		9	0	I																																				9	1	Implante	I
		9	1	Implante		9	0	I																																				9	1	Implante	I
		9	1	Implante		9	0	I																																				9	1	Implante	I
		9	1	Implante		9	0	I																																				9	1	Implante	I
		9	1	Implante		9	0	I																																				9	1	Implante	I
		9	1	Implante		9	0	I																																				9	1	Implante	I
		9	1	Implante		9	0	I																																				9	1	Implante	I
		9	1	Implante		9	0	I																																				9	1	Implante	I
		9	1	Implante		9	0	I																																				9	1	Implante	I
		9	1	Implante		9	0	I																																				9	1	Implante	I
		9	1	Implante		9	0	I																																				9	1	Implante	I
		9	1	Implante		9	0	I																																				9	1	Implante	I
		9	1	Implante		9	0	I																																				9	1	Implante	I
		10	1	Implante		10	0	I																																				10	1	Implante	I
		10	1	Implante		10	0	I																																				10	1	Implante	I
		10	1	Implante		10	0	I																																				10	1	Implante	I
		10	1	Implante		10	0	I																																				10	1	Implante	I
		10	1	Implante		10	0	I																																				10	1	Implante	I
		10	1	Implante		10	0	I																																				10	1	Implante	I
		10	1	Implante		10	0	I																																				10	1	Implante	I
		10	1	Implante		10	0	I																																				10	1	Implante	I
		10	1	Implante		10	0	I																																				10	1	Implante	I
		10	1	Implante		10	0	I																																				10	1	Implante	I
		10	1	Implante		10	0	I																																				10	1	Implante	I
		10	1	Implante		10	0	I																																				10	1	Implante	I
		10	1	Implante		10	0	I																																				10	1	Implante	I
		10	1	Implante		10	0	I																																				10	1	Implante	I
		10	1	Implante		10	0	I																																				10	1	Implante	I
		10	1	Implante		10	0	I																																				10	1	Implante	I
		10	1	Implante		10	0	I																																				10	1	Implante	I
		10	1	Implante		10	0	I																																				10	1	Implante	I
		10	1	Implante		10	0	I																																				10	1	Implante	I
		10	1	Implante		10	0	I																																				10	1	Implante	I
		10	1	Implante		10	0	I																																				10	1	Implante	I
		10	1	Implante		10	0	I																																				10	1	Implante	I
		10	1	Implante		10	0	I																																				10	1	Implante	I
		10	1	Implante		10	0	I																																				10	1	Implante	I
		10	1	Implante		10	0	I																																				10	1	Implante	I
		10	1	Implante		10	0	I																																				10	1	Implante	I
		10	1	Implante		10	0	I																																				10	1	Implante	I
		10	1	Implante		10	0	I																																				10	1	Implante	I
		10	1	Implante		10	0	I																																				10	1	Implante	I
		10	1	Implante		10	0	I																																				10	1	Implante	I
		10	1	Implante		10	0	I																																				10	1	Implante	I
		10	1	Implante		10	0	I																																				10	1	Implante	I
		10	1	Implante		10	0	I																																				10	1	Implante	I
		10	1	Implante		10	0	I																																				10	1	Implante	I
		10	1	Implante		10	0	I																																				10	1	Implante	I
		10	1	Implante		10	0	I																																				10	1	Implante	I
		10	1	Implante		10	0	I																																				10	1	Implante	I
		10	1	Implante		10	0	I																																				10	1	Implante	I
		10	1	Implante		10	0	I																																				10	1	Implante	I
		10	1	Implante		10	0	I																																				10	1	Implante	I
		10	1	Implante		10	0	I																																				10	1	Implante	I
		10	1	Implante		10	0	I																																				10	1	Implante	I
		10	1	Implante		10	0	I																																				10	1	Implante	I
		10	1	Implante		10	0	I																																				10	1	Implante	I
		10	1	Implante		10	0	I																																				10	1	Implante	I
		10	1	Implante		10	0	I																																				10	1	Implante	I
		10	1	Implante		10	0	I																																				10	1	Implante	I
		10	1	Implante		10	0	I																																				10	1	Implante	I
		10	1	Implante		10	0	I																																				10	1	Implante	I
		10	1	Implante		10	0	I																																				10	1	Implante	I
		10	1	Implante		10	0	I																																				10	1	Implante	I
		10	1	Implante		10	0	I																																				10	1	Implante	I
		10	1	Implante		10	0	I																																				10	1	Implante	I
		10	1	Implante		10	0	I																																				10	1	Implante	I
		10	1	Implante		10	0	I																																				10	1	Implante	I
		10	1	Implante		10	0	I																																				10	1	Implante	I
		10	1	Implante		10	0	I																																				10	1	Implante	I
		10	1	Implante		10	0	I																																				10	1	Implante	I
		11	1	Implante		11	0	I																																				11	1	Implante	I
		11	1	Implante		11	0	I																																				11	1	Implante	I
		11	1	Implante		11	0	I																																				11	1	Implante	I
		11	1	Implante		11	0	I																																				11	1	Implante	I
		11	1	Implante		11	0	I																																				11	1	Implante	I
		11	1	Implante		11	0	I																																				11	1	Implante	I
		11	1	Implante		11	0	I																																				11	1	Implante	I
		11	1	Implante		11	0	I																																				11	1	Implante	I
		11	1	Implante		11	0	I																																				11	1	Implante	I
		11	1	Implante		11	0	I																																				11	1	Implante	I
		11	1	Implante		11	0	I																																				11	1	Implante	I
		11	1	Implante		11	0	I																																				11	1	Implante	I
		11	1	Implante		11	0	I																																				11	1	Implante	I
		11	1	Implante		11	0	I																																				11	1	Implante	I
		11	1	Implante		11	0	I																																				11	1	Implante	I
		11	1	Implante		11	0	I																																				11	1	Implante	I
		11	1	Implante		11	0	I																																				11	1	Implante	I
		11	1	Implante		11	0	I																																				11	1	Implante	I
		11	1	Implante		11	0	I																																				11	1	Implante	I
		11	1	Implante		11	0	I																																				11	1	Implante	I
		11	1	Implante		11	0	I																																				11	1	Implante	I
		11	1	Implante		11	0	I																																				11	1	Implante	I
		11	1	Implante		11	0	I																																				11	1	Implante	I
		11	1	Implante		11	0	I																																				11	1	Implante	I
		11	1	Implante		11	0	I																																				11	1	Implante	I
		11	1	Implante		11	0	I																																				11	1	Implante	I
		11	1	Implante		11	0	I																																				11	1	Implante	I
		11	1	Implante		11	0	I																																				11	1	Implante	I
		11	1	Implante		11	0	I																																				11	1	Implante	I
		11	1	Implante		11	0	I																																				11	1	Implante	I
		11	1	Implante		11	0	I																																				11	1	Implante	I
		11	1	Implante		11	0	I																																				11	1	Implante	I
		11	1	Implante		11	0	I																																				11	1	Implante	I
		11	1	Implante		11	0	I																																				11	1	Implante	I
		11	1	Implante		11	0	I																																				11	1	Implante	I
		11	1	Implante		11	0	I																																				11	1	Implante	I
		11	1	Implante		11	0	I																																				11	1	Implante	I
		11	1	Implante		11	0	I																																				11	1	Implante	I
		11	1	Implante		11	0	I																																				11	1	Implante	I
		11	1	Implante		11	0	I																																				11	1	Implante	I
		11	1	Implante		11	0	I																																				11	1	Implante	I
		12	1	Implante		12	0	I																																				12	1	Implante	I
		12	1	Implante		12	0	I																																				12	1	Implante	I
		12	1	Implante		12	0	I																																				12	1	Implante	I
		12	1	Implante		12	0	I																																				12	1	Implante	I
		12	1	Implante		12	0	I																																				12	1	Implante	I
		12	1	Implante		12	0	I																																				12	1	Implante	I
		12	1	Implante		12	0	I																																				12	1	Implante	I
		12	1	Implante		12	0	I																																				12	1	Implante	I
		12	1	Implante		12	0	I																																				12	1	Implante	I
		12	1	Implante		12	0	I																																				12	1	Implante	I
		12	1	Implante		12	0	I																																				12	1	Implante	I
		12	1	Implante		12	0	I																																				12	1	Implante	I
		12	1	Implante		12	0	I																																				12	1	Implante	I
		12	1	Implante		12	0	I																																				12	1	Implante	I
		12	1	Implante		12	0	I																																				12	1	Implante	I
		12	1	Implante		12	0	I																																				12	1	Implante	I
		12	1	Implante		12	0	I																																				12	1	Implante	I
		12	1	Implante		12	0	I																																				12	1	Implante	I
		12	1	Implante		12	0	I																																				12	1	Implante	I
		12	1	Implante		12	0	I																																				12	1	Implante	I
		12	1	Implante		12	0	I																																				12	1	Implante	I
		12	1	Implante		12	0	I																																				12	1	Implante	I
		12	1	Implante		12	0	I																																				12	1	Implante	I
		12	1	Implante		12	0	I																																				12	1	Implante	I
		12	1	Implante		12	0	I																																				12	1	Implante	I
		12	1	Implante		12	0	I																																				12	1	Implante	I
		12	1	Implante		12	0	I																																				12	1	Implante	I
		12	1	Implante		12	0	I																																				12	1	Implante	I
		12	1	Implante		12	0	I																																				12	1	Implante	I
		12	1	Implante		12	0	I																																				12	1	Implante	I
		12	1	Implante		12	0	I																																				12	1	Implante	I
		12	1	Implante		12	0	I																																				12	1	Implante	I
		12	1	Implante		12	0	I																																				12	1	Implante	I
		12	1	Implante		12	0	I																																				12	1	Implante	I
		12	1	Implante		12	0	I																																				12	1	Implante	I
		12	1	Implante		12	0	I																																				12	1	Implante	I
		12	1	Implante		12	0	I																																				12	1	Implante	I
		12	1	Implante		12	0	I																																				12	1	Implante	I
		12	1	Implante		12	0	I																																				12	1	Implante	I
		12	1	Implante		12	0	I																																				12	1	Implante	I
		12	1	Implante		12	0	I																																				12	1	Implante	I
		12	1	Implante		12	0	I																																				12	1	Implante	I
		12	1	Implante		12	0	I																																				12	1	Implante	I
		12	1	Implante		12	0	I																																				12	1	Implante	I
		12	1	Implante		12	0	I																																				12	1	Implante	I
		12	1	Implante		12	0	I																																				12	1	Implante	I
		12	1	Implante		12	0	I																																				12	1	Implante	I
		12	1	Implante		12	0	I																																				12	1	Implante	I
		12	1	Implante		12	0	I																																				12	1	Implante	I
		12	1	Implante		12	0	I																																				12	1	Implante	I
		12	1	Implante		12	0	I																																				12	1	Implante	I
		12	1	Implante		12	0	I																																				12	1	Implante	I
		12	1	Implante		12	0	I																																				12	1	Implante	I
		12	1	Implante		12	0	I																																				12	1	Implante	I
		12	1	Implante		12	0	I																																				12	1	Implante	I
		12	1	Implante		12	0	I																																				12	1	Implante	I
		13	1	Implante		13	0	I																																				13	1	Implante	I
		13	1	Implante		13	0	I																																				13	1	Implante	I
		13	1	Implante		13	0	I																																				13	1	Implante	I
		13	1	Implante		13	0	I																																				13	1	Implante	I
		13	1	Implante		13	0	I																																				13	1	Implante	I
		13	1	Implante		13	0	I																																				13	1	Implante	I
		13	1	Implante		13	0	I																																				13	1	Implante	I
		13	1	Implante		13	0	I																																				13	1	Implante	I
		13	1	Implante		13	0	I																																				13	1	Implante	I
		13	1	Implante		13	0	I																																				13	1	Implante	I
		13	1	Implante		13	0	I																																				13	1	Implante	I
		13	1	Implante		13	0	I																																				13	1	Implante	I
		13	1	Implante		13	0	I																																				13	1	Implante	I
		13	1	Implante		13	0	I																																				13	1	Implante	I
		13	1	Implante		13	0	I																																				13	1	Implante	I
		13	1	Implante		13	0	I																																				13	1	Implante	I
		13	1	Implante		13	0	I																																				13	1	Implante	I
		13	1	Implante		13	0	I																																				13	1	Implante	I
		13	1	Implante		13	0	I																																				13	1	Implante	I
		13	1	Implante		13	0	I																																				13	1	Implante	I
		13	1	Implante		13	0	I																																				13	1	Implante	I
		13	1	Implante		13	0	I																																				13	1	Implante	I
		13	1	Implante		13	0	I																																				13	1	Implante	I
		13	1	Implante		13	0	I																																				13	1	Implante	I
		13	1	Implante		13	0	I																																				13	1	Implante	I
		13	1	Implante		13	0	I																																				13	1	Implante	I
		13	1	Implante		13	0	I																																				13	1	Implante	I
		13	1	Implante		13	0	I																																				13	1	Implante	I
		13	1	Implante		13	0	I																																				13	1	Implante	I
		13	1	Implante		13	0	I																																				13	1	Implante	I
		13	1	Implante		13	0	I																																				13	1	Implante	I
		13	1	Implante		13	0	I																																				13	1	Implante	I
		13	1	Implante		13	0	I																																				13	1	Implante	I
		13	1	Implante		13	0	I																																				13	1	Implante	I
		13	1	Implante		13	0	I																																				13	1	Implante	I
		13	1	Implante		13	0	I																																				13	1	Implante	I
		13	1	Implante		13	0	I																																				13	1	Implante	I
		13	1	Implante		13	0	I																																				13	1	Implante	I
		13	1	Implante		13	0	I																																				13	1	Implante	I
		13	1	Implante		13	0	I																																				13	1	Implante	I
		13	1	Implante		13	0	I																																				13	1	Implante	I
		13	1	Implante		13	0	I																																				13	1	Implante	I
		13	1	Implante		13	0	I																																				13	1	Implante	I
		13	1	Implante		13	0	I																																				13	1	Implante	I
		13	1	Implante		13	0	I																																				13	1	Implante	I
		13	1	Implante		13	0	I																																				13	1	Implante	I
		14	1	Implante		14	0	I																																				14	1	Implante	I
		14	1	Implante		14	0	I																																				14	1	Implante	I
		14	1	Implante		14	0	I																																				14	1	Implante	I
		14	1	Implante		14	0	I																																				14	1	Implante	I
		14	1	Implante		14	0	I																																				14	1	Implante	I
		14	1	Implante		14	0	I																																				14	1	Implante	I
		14	1	Implante		14	0	I																																				14	1	Implante	I
		14	1	Implante		14	0	I																																				14	1	Implante	I
		14	1	Implante		14	0	I																																				14	1	Implante	I
		14	1	Implante		14	0	I																																				14	1	Implante	I
		14	1	Implante		14	0	I																																				14	1	Implante	I
		14	1	Implante		14	0	I																																				14	1	Implante	I
		14	1	Implante		14	0	I																																				14	1	Implante	I
		14	1	Implante		14	0	I																																				14	1	Implante	I
		14	1	Implante		14	0	I																																				14	1	Implante	I
		14	1	Implante		14	0	I																																				14	1	Implante	I
		14	1	Implante		14	0	I																																				14	1	Implante	I
		14	1	Implante		14	0	I																																				14	1	Implante	I
		14	1	Implante		14	0	I																																				14	1	Implante	I
		14	1	Implante		14	0	I																																				14	1	Implante	I
		14	1	Implante		14	0	I																																				14	1	Implante	I
		14	1	Implante		14	0	I																																				14	1	Implante	I
		14	1	Implante		14	0	I																																				14	1	Implante	I
		14	1	Implante		14	0	I																																				14	1	Implante	I
		14	1	Implante		14	0	I																																				14	1	Implante	I
		14	1	Implante		14	0	I																																				14	1	Implante	I
		14	1	Implante		14	0	I																																				14	1	Implante	I
		14	1	Implante		14	0	I																																				14	1	Implante	I
		14	1	Implante		14	0	I																																				14	1	Implante	I
		14	1	Implante		14	0	I																																				14	1	Implante	I
		14	1	Implante		14	0	I																																				14	1	Implante	I
		14	1	Implante		14	0	I																																				14	1	Implante	I
		14	1	Implante		14	0	I																																				14	1	Implante	I
		14	1	Implante		14	0	I																																				14	1	Implante	I
		14	1	Implante		14	0	I																																				14	1	Implante	I
		14	1	Implante		14	0	I																																				14	1	Implante	I
		14	1	Implante		14	0	I																																				14	1	Implante	I
		14	1	Implante		14	0	I																																				14	1	Implante	I
		14	1	Implante		14	0	I																																				14	1	Implante	I
		14	1	Implante		14	0	I																																				14	1	Implante	I
		14	1	Implante		14	0	I																																				14	1	Implante	I
		14	1	Implante		14	0	I																																				14	1	Implante	I
		14	1	Implante		14	0	I																																				14	1	Implante	I
		14	1	Implante		14	0	I																																				14	1	Implante	I
		14	1	Implante		14	0	I																																				14	1	Implante	I
		14	1	Implante		14	0	I																																				14	1	Implante	I
		14	1	Implante		14	0	I																																				14	1	Implante	I
		14	1	Implante		14	0	I																																				14	1	Implante	I
		14	1	Implante		14	0	I																																				14	1	Implante	I
		15	1	Implante		15	0	I																																				15	1	Implante	I
		15	1	Implante		15	0	I																																				15	1	Implante	I
		15	1	Implante		15	0	I																																				15	1	Implante	I
		15	1	Implante		15	0	I																																				15	1	Implante	I
		15	1	Implante		15	0	I																																				15	1	Implante	I
		15	1	Implante		15	0	I																																				15	1	Implante	I
		15	1	Implante		15	0	I																																				15	1	Implante	I
		15	1	Implante		15	0	I																																				15	1	Implante	I
		15	1	Implante		15	0	I																																				15	1	Implante	I
		15	1	Implante		15	0	I																																				15	1	Implante	I
		15	1	Implante		15	0	I																																				15	1	Implante	I
		15	1	Implante		15	0	I																																				15	1	Implante	I
		15	1	Implante		15	0	I																																				15	1	Implante	I
		15	1	Implante		15	0	I																																				15	1	Implante	I
		15	1	Implante		15	0	I																																				15	1	Implante	I
		15	1	Implante		15	0	I																																				15	1	Implante	I
		15	1	Implante		15	0	I																																				15	1	Implante	I
		15	1	Implante		15	0	I																																				15	1	Implante	I
		15	1	Implante		15	0	I																																				15	1	Implante	I
		15	1	Implante		15	0	I																																				15	1	Implante	I
		15	1	Implante		15	0	I																																				15	1	Implante	I
		15	1	Implante		15	0	I																																				15	1	Implante	I
		15	1	Implante		15	0	I																																				15	1	Implante	I
		15	1	Implante		15	0	I																																				15	1	Implante	I
		15	1	Implante		15	0	I																																				15	1	Implante	I
		15	1	Implante		15	0	I																																				15	1	Implante	I
		15	1	Implante		15	0	I																																				15	1	Implante	I
		15	1	Implante		15	0	I																																				15	1	Implante	I
		15	1	Implante		15	0	I																																				15	1	Implante	I
		15	1	Implante		15	0	I																																				15	1	Implante	I
		15	1	Implante		15	0	I																																				15	1	Implante	I
		15	1	Implante		15	0	I																																				15	1	Implante	I
		15	1	Implante		15	0	I																																				15	1	Implante	I
		15	1	Implante		15	0	I																																				15	1	Implante	I
		15	1	Implante		15	0	I																																				15	1	Implante	I
		15	1	Implante		15	0	I																																				15	1	Implante	I
		15	1	Implante		15	0	I																																				15	1	Implante	I
		15	1	Implante		15	0	I																																				15	1	Implante	I
		15	1	Implante		15	0	I																																				15	1	Implante	I
		15	1	Implante		15	0	I																																				15	1	Implante	I
		15	1	Implante		15	0	I																																				15	1	Implante	I
		15	1	Implante		15	0	I																																				15	1	Implante	I
		15	1	Implante		15	0	I																																				15	1	Implante	I
		15	1	Implante		15	0	I																																				15	1	Implante	I
		15	1	Implante		15	0	I																																				15	1	Implante	I
		15	1	Implante		15	0	I																																				15	1	Implante	I
		15	1	Implante		15	0	I																																				15	1	Implante	I
		15	1	Implante		15	0	I																																				15	1	Implante	I
		15	1	Implante		15	0	I																																				15	1	Implante	I
		15	1	Implante		15	0	I																																				15	1	Implante	I
		16	1	Implante		16	0	I																																				16	1	Implante	I
		16	1	Implante		16	0	I																																				16	1	Implante	I
		16	1	Implante		16	0	I																																				16	1	Implante	I
		16	1	Implante		16	0	I																																				16	1	Implante	I
		16	1	Implante		16	0	I																																				16	1	Implante	I
		16	1	Implante		16	0	I																																				16	1	Implante	I
		16	1	Implante		16	0	I																																				16	1	Implante	I
		16	1	Implante		16	0	I																																				16	1	Implante	I
		16	1	Implante		16	0	I																																				16	1	Implante	I
		16	1	Implante		16	0	I																																				16	1	Implante	I
		16	1	Implante		16	0	I																																				16	1	Implante	I
		16	1	Implante		16	0	I																																				16	1	Implante	I
		16	1	Implante		16	0	I																																				16	1	Implante	I
		16	1	Implante		16	0	I																																				16	1	Implante	I
		16	1	Implante		16	0	I																																				16	1	Implante	I
		16	1	Implante		16	0	I																																				16	1	Implante	I
		16	1	Implante		16	0	I																																				16	1	Implante	I
		16	1	Implante		16	0	I																																				16	1	Implante	I
		16	1	Implante		16	0	I																																				16	1	Implante	I
		16	1	Implante		16	0	I																																				16	1	Implante	I
		16	1	Implante		16	0	I																																				16	1	Implante	I
		16	1	Implante		16	0	I																																				16	1	Implante	I
		16	1	Implante		16	0	I																																				16	1	Implante	I
		16	1	Implante		16	0	I																																				16	1	Implante	I
		16	1	Implante		16	0	I																																				16	1	Implante	I
		16	1	Implante		16	0	I																																				16	1	Implante	I
		16	1	Implante		16	0	I																																				16	1	Implante	I
		16	1	Implante		16	0	I																																				16	1	Implante	I
		16	1	Implante		16	0	I																																				16	1	Implante	I
		16	1	Implante		16	0	I																																				16	1	Implante	I
		16	1	Implante		16	0	I																																				16	1	Implante	I
		16	1	Implante		16	0	I																																				16	1	Implante	I
		16	1	Implante		16	0	I																																				16	1	Implante	I
		17	1	Implante		17	0	I																																				17	1	Implante	I
		17	1	Implante		17	0	I																																				17	1	Implante	I
		17	1	Implante		17	0	I																																				17	1	Implante	I
		17	1	Implante		17	0	I																																				17	1	Implante	I
		17	1	Implante		17	0	I																																				17	1	Implante	I
		17	1	Implante		17	0	I																																				17	1	Implante	I
		17	1	Implante		17	0	I																																				17	1	Implante	I
		17	1	Implante		17	0	I																																				17	1	Implante	I
		17	1	Implante		17	0	I																																				17	1	Implante	I
		17	1	Implante		17	0	I																																				17	1	Implante	I
		17	1	Implante		17	0	I																																				17	1	Implante	I
		17	1	Implante		17	0	I																																				17	1	Implante	I
		17	1	Implante		17	0	I																																				17	1	Implante	I
		17	1	Implante		17	0	I																																				17	1	Implante	I
		17	1	Implante		17	0	I																																				17	1	Implante	I
		17	1	Implante		17	0	I																																				17	1	Implante	I
		17	1	Implante		17	0	I																																				17	1	Implante	I
		17	1	Implante		17	0	I																																				17	1	Implante	I
		17	1	Implante		17	0	I																																				17	1	Implante	I
		17	1	Implante		17	0	I																																				17	1	Implante	I
		17	1	Implante		17	0	I																																				17	1	Implante	I
		17	1	Implante		17	0	I																																				17	1	Implante	I
		17	1	Implante		17	0	I																																				17	1	Implante	I
		17	1	Implante		17	0	I																																				17	1	Implante	I
		17	1	Implante		17	0	I																																				17	1	Implante	I
		17	1	Implante		17	0	I																																				17	1	Implante	I
		17	1	Implante		17	0	I																																				17	1	Implante	I
		17	1	Implante		17	0	I																																				17	1	Implante	I
		17	1	Implante		17	0	I																																				17	1	Implante	I
		17	1	Implante		17	0	I																																				17	1	Implante	I
		17	1	Implante		17	0	I																																				17	1	Implante	I
		18	1	Implante		18	0	I																																				18	1	Implante	I
		18	1	Implante		18	0	I																																				18	1	Implante	I
		18	1	Implante		18	0	I																																				18	1	Implante	I
		18	1	Implante		18	0	I																																				18	1	Implante	I
		18	1	Implante		18	0	I																																				18	1	Implante	I
		18	1	Implante		18	0	I																																				18	1	Implante	I
		18	1	Implante		18	0	I																																				18	1	Implante	I
		18	1	Implante		18	0	I																																				18	1	Implante	I
		18	1	Implante		18	0	I																																				18	1	Implante	I
		18	1	Implante		18	0	I																																				18	1	Implante	I
		18	1	Implante		18	0	I																																				18	1	Implante	I
		18	1	Implante		18	0	I																																				18	1	Implante	I
		18	1	Implante		18	0	I																																				18	1	Implante	I
		18	1	Implante		18	0	I																																				18	1	Implante	I
		18	1	Implante		18	0	I																																				18	1	Implante	I
		18	1	Implante		18	0	I																																				18	1	Implante	I
		18	1	Implante		18	0	I																																				18	1	Implante	I
		18	1	Implante		18	0	I																																				18	1	Implante	I
		18	1	Implante		18	0	I																																				18	1	Implante	I
		18	1	Implante		18	0	I																																				18	1	Implante	I
		18	1	Implante		18	0	I																																				18	1	Implante	I
		18	1	Implante		18	0	I																																				18	1	Implante	I
		18	1	Implante		18	0	I																																				18	1	Implante	I
		18	1	Implante		18	0	I																																				18	1	Implante	I
		19	1	Implante		19	0	I																																				19	1	Implante	I
		19	1	Implante		19	0	I																																				19	1	Implante	I
		19	1	Implante		19	0	I																																				19	1	Implante	I
		19	1	Implante		19	0	I																																				19	1	Implante	I
		19	1	Implante		19	0	I																																				19	1	Implante	I
		19	1	Implante		19	0	I																																				19	1	Implante	I
		19	1	Implante		19	0	I																																				19	1	Implante	I
		19	1	Implante		19	0	I																																				19	1	Implante	I
		19	1	Implante		19	0	I																																				19	1	Implante	I
		19	1	Implante		19	0	I																																				19	1	Implante	I
		19	1	Implante		19	0	I																																				19	1	Implante	I
		19	1	Implante		19	0	I																																				19	1	Implante	I
		19	1	Implante		19	0	I																																				19	1	Implante	I
		19	1	Implante		19	0	I																																				19	1	Implante	I
		19	1	Implante		19	0	I																																				19	1	Implante	I
		19	1	Implante		19	0	I																																				19	1	Implante	I
		19	1	Implante		19	0	I																																				19	1	Implante	I
		19	1	Implante		19	0	I																																				19	1	Implante	I
		19	1	Implante		19	0	I																																				19	1	Implante	I
		19	1	Implante		19	0	I																																				19	1	Implante	I
		19	1	Implante		19	0	I																																				19	1	Implante	I
		19	1	Implante		19	0	I																																				19	1	Implante	I
		19	1	Implante		19	0	I																																				19	1	Implante	I
		19	1	Implante		19	0	I																																				19	1	Implante	I
		20	1	Implante		20	0	I																																				20	1	Implante	I
		20	1	Implante		20	0	I																																				20	1	Implante	I
		20	1	Implante		20	0	I																																				20	1	Implante	I
		20	1	Implante		20	0	I																																				20	1	Implante	I
		20	1	Implante		20	0	I																																				20	1	Implante	I
		20	1	Implante		20	0	I																																				20	1	Implante	I
		20	1	Implante		20	0	I																																				20	1	Implante	I
		20	1	Implante		20	0	I																																				20	1	Implante	I
		20	1	Implante		20	0	I																																				20	1	Implante	I
		20	1	Implante		20	0	I																																				20	1	Implante	I
		20	1	Implante		20	0	I																																				20	1	Implante	I
		20	1	Implante		20	0	I																																				20	1	Implante	I
		20	1	Implante		20	0	I																																				20	1	Implante	I
		20	1	Implante		20	0	I																																				20	1	Implante	I
		20	1	Implante		20	0	I																																				20	1	Implante	I
		20	1	Implante		20	0	I																																				20	1	Implante	I
		20	1	Implante		20	0	I																																				20	1	Implante	I
		20	1	Implante		20	0	I																																				20	1	Implante	I
		20	1	Implante		20	0	I																																				20	1	Implante	I
		20	1	Implante		20	0	I																																				20	1	Implante	I
		20	1	Implante		20	0	I																																				20	1	Implante	I
		20	1	Implante		20	0	I																																				20	1	Implante	I
		20	1	Implante		20	0	I																																				20	1	Implante	I
		20	1	Implante		20	0	I																																				20	1	Implante	I
		20	1	Implante		20	0	I																																				20	1	Implante	I
		20	1	Implante		20	0	I																																				20	1	Implante	I
		20	1	Implante		20	0	I																																				20	1	Implante	I
		20	1	Implante		20	0	I																																				20	1	Implante	I
		20	1	Implante		20	0	I																																				20	1	Implante	I
		20	1	Implante		20	0	I																																				20	1	Implante	I
		20	1	Implante		20	0	I																																				20	1	Implante	I
		20	1	Implante		20	0	I																																				20	1	Implante	I
		20	1	Implante		20	0	I																																				20	1	Implante	I
		21	1	Implante		21	0	I																																				21	1	Implante	I
		21	1	Implante		21	0	I																																				21	1	Implante	I
		21	1	Implante		21	0	I																																				21	1	Implante	I
		21	1	Implante		21	0	I																																				21	1	Implante	I
		21	1	Implante		21	0	I																																				21	1	Implante	I
		21	1	Implante		21	0	I																																				21	1	Implante	I
		21	1	Implante		21	0	I																																				21	1	Implante	I
		21	1	Implante		21	0	I																																				21	1	Implante	I
		21	1	Implante		21	0	I																																				21	1	Implante	I
		21	1	Implante		21	0	I																																				21	1	Implante	I
		21	1	Implante		21	0	I																																				21	1	Implante	I
		21	1	Implante		21	0	I																																				21	1	Implante	I
		21	1	Implante		21	0	I																																				21	1	Implante	I
		21	1	Implante		21	0	I																																				21	1	Implante	I
		21	1	Implante		21	0	I																																				21	1	Implante	I
		21	1	Implante		21	0	I																																				21	1	Implante	I
		21	1	Implante		21	0	I																																				21	1	Implante	I
		21	1	Implante		21	0	I																																				21	1	Implante	I
		21	1	Implante		21	0	I																																				21	1	Implante	I
		21	1	Implante		21	0	I																																				21	1	Implante	I
		21	1	Implante		21	0	I																																				21	1	Implante	I
		21	1	Implante		21	0	I																																				21	1	Implante	I
		22	1	Implante		22	0	I																																				22	1	Implante	I
		22	1	Implante		22	0	I																																				22	1	Implante	I
		22	1	Implante		22	0	I																																				22	1	Implante	I
		22	1	Implante		22	0	I																																				22	1	Implante	I
		22	1	Implante		22	0	I																																				22	1	Implante	I
		22	1	Implante		22	0	I																																				22	1	Implante	I
		22	1	Implante		22	0	I																																				22	1	Implante	I
		22	1	Implante		22	0	I																																				22	1	Implante	I
		22	1	Implante		22	0	I																																				22	1	Implante	I
		22	1	Implante		22	0	I																																				22	1	Implante	I
		22	1	Implante		22	0	I																																				22	1	Implante	I
		22	1	Implante		22	0	I																																				22	1	Implante	I
		22	1	Implante		22	0	I																																				22	1	Implante	I
		22	1	Implante		22	0	I																																				22	1	Implante	I
		22	1	Implante		22	0	I																																				22	1	Implante	I
		22	1	Implante		22	0	I																																				22	1	Implante	I
		22	1	Implante		22	0	I																																				22	1	Implante	I
		22	1	Implante		22	0	I																																				22	1	Implante	I
		22	1	Implante		22	0	I																																				22	1	Implante	I
		22	1	Implante		22	0	I																																				22	1	Implante	I
		22	1	Implante		22	0	I																																				22	1	Implante	I
		22	1	Implante		22	0	I																																				22	1	Implante	I
		22	1	Implante		22	0	I																																				22	1	Implante	I
		22	1	Implante		22	0	I																																				22	1	Implante	I
		22	1	Implante		22	0	I																																				22	1	Implante	I
		22	1	Implante		22	0	I																																				22	1	Implante	I
		22	1	Implante		22	0	I																																				22	1	Implante	I
		22	1	Implante		22	0	I																																				22	1	Implante	I
		22	1	Implante		22	0	I																																				22	1	Implante	I
		23	1	Implante		23	0	I																																				23	1	Implante	I
		23	1	Implante		23	0	I																																				23	1	Implante	I
		23	1	Implante		23	0	I																																				23	1	Implante	I
		23	1	Implante		23	0	I																																				23	1	Implante	I
		23	1	Implante		23	0	I																																				23	1	Implante	I
		23	1	Implante		23	0	I																																				23	1	Implante	I
		23	1	Implante		23	0	I																																				23	1	Implante	I
		23	1	Implante		23	0	I																																				23	1	Implante	I
		23	1	Implante		23	0	I																																				23	1	Implante	I
		23	1	Implante		23	0	I																																				23	1	Implante	I
		23	1	Implante		23	0	I																																				23	1	Implante	I
		23	1	Implante		23	0	I																																				23	1	Implante	I
		23	1	Implante		23	0	I																																				23	1	Implante	I
		23	1	Implante		23	0	I																																				23	1	Implante	I
		23	1	Implante		23	0	I																																				23	1	Implante	I
		23	1	Implante		23	0	I																																				23	1	Implante	I
		23	1	Implante		23	0	I																																				23	1	Implante	I
		23	1	Implante		23	0	I																																				23	1	Implante	I
		24	1	Implante		24	0	I																																				24	1	Implante	I
		24	1	Implante		24	0	I																																				24	1	Implante	I
		24	1	Implante		24	0	I																																				24	1	Implante	I
		24	1	Implante		24	0	I																																				24	1	Implante	I
		24	1	Implante		24	0	I																																				24	1	Implante	I
		24	1	Implante		24	0	I																																				24	1	Implante	I
		24	1	Implante		24	0	I																																				24	1	Implante	I
		24	1	Implante		24	0	I																																				24	1	Implante	I
		24	1	Implante		24	0	I																																				24	1	Implante	I
		24	1	Implante		24	0	I																																				24	1	Implante	I
		24	1	Implante		24	0	I																																				24	1	Implante	I
		24	1	Implante		24	0	I																																				24	1	Implante	I
		24	1	Implante		24	0	I																																				24	1	Implante	I
		24	1	Implante		24	0	I																																				24	1	Implante	I
		24	1	Implante		24	0	I																																				24	1	Implante	I
		24	1	Implante		24	0	I																																				24	1	Implante	I
		24	1	Implante		24	0	I																																				24	1	Implante	I
		24	1	Implante		24	0	I																																				24	1	Implante	I
		24	1	Implante		24	0	I																																				24	1	Implante	I
		24	1	Implante		24	0	I																																				24	1	Implante	I
		24	1	Implante		24	0	I																																				24	1	Implante	I
		25	1	Implante		25	0	I																																				25	1	Implante	I
		25	1	Implante		25	0	I																																				25	1	Implante	I
		25	1	Implante		25	0	I																																				25	1	Implante	I
		25	1	Implante		25	0	I																																				25	1	Implante	I
		25	1	Implante		25	0	I																																				25	1	Implante	I
		25	1	Implante		25	0	I																																				25	1	Implante	I
		25	1	Implante		25	0	I																																				25	1	Implante	I
		25	1	Implante		25	0	I																																				25	1	Implante	I
		25	1	Implante		25	0	I																																				25	1	Implante	I
		26	1	Implante		26	0	I																																				26	1	Implante	I
		26	1	Implante		26	0	I																																				26	1	Implante	I
		26	1	Implante		26	0	I																																				26	1	Implante	I
		26	1	Implante		26	0	I																																				26	1	Implante	I
		26	1	Implante		26	0	I																																				26	1	Implante	I
		26	1	Implante		26	0	I																																				26	1	Implante	I
		26	1	Implante		26	0	I																																				26	1	Implante	I
		26	1	Implante		26	0	I																																				26	1	Implante	I
		26	1	Implante		26	0	I																																				26	1	Implante	I
		26	1	Implante		26	0	I																																				26	1	Implante	I
		26	1	Implante		26	0	I																																				26	1	Implante	I
		26	1	Implante		26	0	I																																				26	1	Implante	I
		27	1	Implante		27	0	I																																				27	1	Implante	I
		27	1	Implante		27	0	I																																				27	1	Implante	I
		27	1	Implante		27	0	I																																				27	1	Implante	I
		27	1	Implante		27	0	I																																				27	1	Implante	I
		27	1	Implante		27	0	I																																				27	1	Implante	I
		27	1	Implante		27	0	I																																				27	1	Implante	I
		27	1	Implante		27	0	I																																				27	1	Implante	I
		27	1	Implante		27	0	I																																				27	1	Implante	I
		27	1	Implante		27	0	I																																				27	1	Implante	I
		27	1	Implante		27	0	I																																				27	1	Implante	I
		27	1	Implante		27	0	I																																				27	1	Implante	I
		27	1	Implante		27	0	I																																				27	1	Implante	I
		27	1	Implante		27	0	I																																				27	1	Implante	I
		28	1	Implante		28	0	I																																				28	1	Implante	I
		28	1	Implante		28	0	I																																				28	1	Implante	I
		28	1	Implante		28	0	I																																				28	1	Implante	I
		28	1	Implante		28	0	I																																				28	1	Implante	I
		28	1	Implante		28	0	I																																				28	1	Implante	I
		28	1	Implante		28	0	I																																				28	1	Implante	I
		29	1	Implante		29	0	I																																				29	1	Implante	I
		29	1	Implante		29	0	I																																				29	1	Implante	I
		29	1	Implante		29	0	I																																				29	1	Implante	I
		29	1	Implante		29	0	I																																				29	1	Implante	I
		29	1	Implante		29	0	I																																				29	1	Implante	I
		29	1	Implante		29	0	I																																				29	1	Implante	I
		29	1	Implante		29	0	I																																				29	1	Implante	I
		29	1	Implante		29	0	I																																				29	1	Implante	I
		29	1	Implante		29	0	I																																				29	1	Implante	I
		29	1	Implante		29	0	I																																				29	1	Implante	I
		29	1	Implante		29	0	I																																				29	1	Implante	I
		29	1	Implante		29	0	I																																				29	1	Implante	I
		30	1	Implante		30	0	I																																				30	1	Implante	I
		30	1	Implante		30	0	I																																				30	1	Implante	I
		30	1	Implante		30	0	I																																				30	1	Implante	I
		30	1	Implante		30	0	I																																				30	1	Implante	I
		30	1	Implante		30	0	I																																				30	1	Implante	I
		30	1	Implante		30	0	I																																				30	1	Implante	I
		30	1	Implante		30	0	I																																				30	1	Implante	I
		30	1	Implante		30	0	I																																				30	1	Implante	I
		30	1	Implante		30	0	I																																				30	1	Implante	I
		30	1	Implante		30	0	I																																				30	1	Implante	I
		31	1	Implante		31	0	I																																				31	1	Implante	I
		31	1	Implante		31	0	I																																				31	1	Implante	I
		31	1	Implante		31	0	I																																				31	1	Implante	I
		31	1	Implante		31	0	I																																				31	1	Implante	I
		31	1	Implante		31	0	I																																				31	1	Implante	I
		31	1	Implante		31	0	I																																				31	1	Implante	I
		31	1	Implante		31	0	I																																				31	1	Implante	I
		31	1	Implante		31	0	I																																				31	1	Implante	I
		31	1	Implante		31	0	I																																				31	1	Implante	I
		31	1	Implante		31	0	I																																				31	1	Implante	I
		31	1	Implante		31	0	I																																				31	1	Implante	I
		31	1	Implante		31	0	I																																				31	1	Implante	I
		31	1	Implante		31	0	I																																				31	1	Implante	I
		31	1	Implante		31	0	I																																				31	1	Implante	I
		31	1	Implante		31	0	I																																				31	1	Implante	I
		31	1	Implante		31	0	I																																				31	1	Implante	I
		31	1	Implante		31	0	I																																				31	1	Implante	I
		31	1	Implante		31	0	I																																				31	1	Implante	I
		31	1	Implante		31	0	I																																				31	1	Implante	I
		31	1	Implante		31	0	I																																				31	1	Implante	I
		31	1	Implante		31	0	I																																				31	1	Implante	I
		32	1	Implante		32	0	I																																				32	1	Implante	I
		32	1	Implante		32	0	I																																				32	1	Implante	I
		32	1	Implante		32	0	I																																				32	1	Implante	I
		32	1	Implante		32	0	I																																				32	1	Implante	I
		32	1	Implante		32	0	I																																				32	1	Implante	I
		32	1	Implante		32	0	I																																				32	1	Implante	I
		33	1	Implante		33	0	I																																				33	1	Implante	I
		33	1	Implante		33	0	I																																				33	1	Implante	I
		33	1	Implante		33	0	I																																				33	1	Implante	I
		33	1	Implante		33	0	I																																				33	1	Implante	I
		34	1	Implante		34	0	I																																				34	1	Implante	I
		34	1	Implante		34	0	I																																				34	1	Implante	I
		34	1	Implante		34	0	I																																				34	1	Implante	I
		34	1	Implante		34	0	I																																				34	1	Implante	I
		34	1	Implante		34	0	I																																				34	1	Implante	I
		34	1	Implante		34	0	I																																				34	1	Implante	I
		34	1	Implante		34	0	I																																				34	1	Implante	I
		34	1	Implante		34	0	I																																				34	1	Implante	I
		34	1	Implante		34	0	I																																				34	1	Implante	I
		34	1	Implante		34	0	I																																				34	1	Implante	I
		34	1	Implante		34	0	I																																				34	1	Implante	I
		34	1	Implante		34	0	I																																				34	1	Implante	I
		35	1	Implante		35	0	I																																				35	1	Implante	I
		35	1	Implante		35	0	I																																				35	1	Implante	I
		35	1	Implante		35	0	I																																				35	1	Implante	I
		35	1	Implante		35	0	I																																				35	1	Implante	I
		35	1	Implante		35	0	I																																				35	1	Implante	I
		35	1	Implante		35	0	I																																				35	1	Implante	I
		35	1	Implante		35	0	I																																				35	1	Implante	I
		35	1	Implante		35	0	I																																				35	1	Implante	I
		36	1	Implante		36	0	I																																				36	1	Implante	I
		36	1	Implante		36	0	I																																				36	1	Implante	I
		36	1	Implante		36	0	I																																				36	1	Implante	I
		36	1	Implante		36	0	I																																				36	1	Implante	I
		36	1	Implante		36	0	I																																				36	1	Implante	I
		36	1	Implante		36	0	I																																				36	1	Implante	I
		36	1	Implante		36	0	I																																				36	1	Implante	I
		36	1	Implante		36	0	I																																				36	1	Implante	I
		36	1	Implante		36	0	I																																				36	1	Implante	I
		36	1	Implante		36	0	I																																				36	1	Implante	I
		36	1	Implante		36	0	I																																				36	1	Implante	I
		36	1	Implante		36	0	I																																				36	1	Implante	I
		36	1	Implante		36	0	I																																				36	1	Implante	I
		36	1	Implante		36	0	I																																				36	1	Implante	I
		36	1	Implante		36	0	I																																				36	1	Implante	I
		36	1	Implante		36	0	I																																				36	1	Implante	I
		37	1	Implante		37	0	I																																				37	1	Implante	I
		37	1	Implante		37	0	I																																				37	1	Implante	I
		37	1	Implante		37	0	I																																				37	1	Implante	I
		37	1	Implante		37	0	I																																				37	1	Implante	I
		38	1	Implante		38	0	I																																				38	1	Implante	I
		38	1	Implante		38	0	I																																				38	1	Implante	I
		38	1	Implante		38	0	I																																				38	1	Implante	I
		38	1	Implante		38	0	I																																				38	1	Implante	I
		39	1	Implante		39	0	I																																				39	1	Implante	I
		39	1	Implante		39	0	I																																				39	1	Implante	I
		39	1	Implante		39	0	I																																				39	1	Implante	I
		40	1	Implante		40	0	I																																				40	1	Implante	I
		40	1	Implante		40	0	I																																				40	1	Implante	I
		40	1	Implante		40	0	I																																				40	1	Implante	I
		40	1	Implante		40	0	I																																				40	1	Implante	I
		40	1	Implante		40	0	I																																				40	1	Implante	I
		40	1	Implante		40	0	I																																				40	1	Implante	I
		40	1	Implante		40	0	I																																				40	1	Implante	I
		41	1	Implante		41	0	I																																				41	1	Implante	I
		41	1	Implante		41	0	I																																				41	1	Implante	I
		41	1	Implante		41	0	I																																				41	1	Implante	I
		41	1	Implante		41	0	I																																				41	1	Implante	I
		44	1	Implante		44	0	I																																				44	1	Implante	I
		44	1	Implante		44	0	I																																				44	1	Implante	I
		45	1	Implante		45	0	I																																				45	1	Implante	I
		45	1	Implante		45	0	I																																				45	1	Implante	I
		46	1	Implante		46	0	I																																				46	1	Implante	I
		46	1	Implante		46	0	I																																				46	1	Implante	I
		47	1	Implante		47	0	I																																				47	1	Implante	I
		47	1	Implante		47	0	I																																				47	1	Implante	I
		47	1	Implante		47	0	I																																				47	1	Implante	I
		47	1	Implante		47	0	I																																				47	1	Implante	I
		47	1	Implante		47	0	I																																				47	1	Implante	I
		47	1	Implante		47	0	I																																				47	1	Implante	I
		48	1	Implante		48	0	I																																				48	1	Implante	I
		48	1	Implante		48	0	I																																				48	1	Implante	I
		48	1	Implante		48	0	I																																				48	1	Implante	I
		52	1	Implante		52	0	I																																				52	1	Implante	I
		52	1	Implante		52	0	I																																				52	1	Implante	I
		52	1	Implante		52	0	I																																				52	1	Implante	I

## Sheet: Histograma
		Perda		Total			Total											Total
		Não	Sim
	1 a 6 meses	289	12	301		1 a 6 meses	301										1 to 6	301	0.258591
	7 a 12 meses	296	4	300		7 a 12 meses	300										7 to 12	300	0.257732
	13 a 18 meses	233	9	242		13 a 18 meses	242										13 to 18	242	0.207904
	19 a 24 meses	147	2	149		19 a 24 meses	149										19 to 24	149	0.128007
	25 a 30 meses	62	0	62		25 a 30 meses	62										25 to 30	62	0.0532646
	31 a 36 meses	67	0	67		31 a 36 meses	67										31 to 36	67	0.0575601
	37 a 42 meses	22	1	23		37 a 42 meses	23										37 to 42	23	0.0197595
	43 a 48 meses	15	0	15		43 a 48 meses	15										43 to 48	15	0.0128866
	49 a 52 meses	3	0	3		49 a 52 meses	3										49 to 52	3	0.00257732
	Sem informação	1	1	2		Sem informação	2										No information	2	0.00171821
		1135	29	1164			1164											1164
